# Supplementary material for: Exploiting Violet-Blue Light to Kill Campylobacter jejuni: Analysis of Global Responses, Modeling of Transcription Factor Activities, and Identification of Protein Targets
Source: mSystems. 2022 Aug 4;7(4):e00454-22. doi: 10.1128/msystems.00454-22 (PMC9426514; doi:10.1128/msystems.00454-22)
Supplement: TABLE S1 [file msystems.00454-22-s0002.xlsx]

## Sheet: Full_limma_voom
GeneName	Locus	Locus tag	Protein names	Molecular Weight	log2Ratio.T1	log2Ratio.T2	foldChange.T1	foldChange.T2	p.value.T1	p.value.T2	adj.p.value.T1	adj.p.value.T2	F.p.value	adj.F.p.val
hrcA	hrcA	Cj0757	heat-inducible transcription repressor		5.27386	7.31865	38.6892	159.637	1.8e-09	2.87e-10	1.18e-07	6.09e-09	5.97e-10	1.46e-08
grpE	grpE	Cj0758	Protein GrpE (HSP-70 cofactor)		5.09598	5.57182	34.2013	47.5646	1.73e-11	9.82e-12	9.19e-09	1.27e-09	1.25e-11	3.32e-09
groES	groES	Cj1220	10 kDa chaperonin (GroES protein) (Protein Cpn10)	9 kDa	3.27128	6.08068	9.65506	67.6812	7.1e-10	1.03e-11	8.7e-08	1.27e-09	3.61e-11	4.1e-09
clpB	clpB	Cj0509c	Chaperone protein ClpB	96 kDa	3.21902	4.3254	9.31152	20.0482	7.94e-10	1.42e-10	9.03e-08	3.91e-09	2.85e-10	1.05e-08
dnaK	dnaK	Cj0759	Chaperone protein DnaK (HSP70) (Heat shock 70 kDa protein) (Heat shock protein 70)	67 kDa	3.07747	3.08696	8.44134	8.49706	1.46e-09	2.47e-09	1.05e-07	2.3e-08	1.85e-09	2.85e-08
katA	katA	Cj1385	Catalase (EC 1.11.1.6)		3.00479	6.8051	8.02663	111.825	5.56e-07	2.2e-10	4.3e-06	5.31e-09	8.66e-10	1.86e-08
thiC	thiC	Cj0453	Phosphomethylpyrimidine synthase (EC 4.1.99.17) (Hydroxymethylpyrimidine phosphate synthase) (HMP-P synthase) (HMP-phosphate synthase) (HMPP synthase) (Thiamine biosynthesis protein ThiC)		2.87626	2.93568	7.34245	7.65119	8.15e-12	1.02e-11	6.63e-09	1.27e-09	8.88e-12	3.32e-09
Cj0265c		Cj0265c	cytochrome C-type heme-binding protein	22 kDa	2.78662	3.07122	6.90013	8.40484	9.7e-08	5.62e-08	1.32e-06	2.48e-07	7.33e-08	3.7e-07
Cj1631c		Cj1631c	hypothetical protein Cj1631c		2.49785	3.74378	5.64843	13.3965	9.44e-08	9.92e-10	1.31e-06	1.27e-08	3.61e-09	4.38e-08
nuoB	nuoB	Cj1578c	NADH-quinone oxidoreductase subunit B (EC 1.6.99.5) (NADH dehydrogenase I subunit B) (NDH-1 subunit B)	19 kDa	2.47061	2.3366	5.54277	5.0511	2.07e-07	2.57e-07	2.13e-06	8.64e-07	2.35e-07	9.5e-07
Cj0859c		Cj0859c	hypothetical protein Cj0859c		2.41355	3.72792	5.32783	13.25	2.44e-08	2.48e-10	5.48e-07	5.54e-09	9.05e-10	1.9e-08
Cj0864	dsbA2	Cj0864	periplasmic protein		2.28609	5.02079	4.87734	32.4644	2.29e-08	2.53e-12	5.4e-07	1.27e-09	9.52e-12	3.32e-09
mfrB	mfrB	Cj0438	Methylmenaquinol: fumarate reductase iron-sulfur protein	36 kDa	2.27759	2.10445	4.84868	4.30032	1.31e-05	1.68e-05	5.29e-05	3.32e-05	1.61e-05	3.36e-05
perR	perR	Cj0322	Peroxide stress regulator	16 kDa	2.24964	2.35418	4.75564	5.11304	1.18e-09	1.1e-09	1.05e-07	1.35e-08	1.12e-09	2.14e-08
Cj0989		Cj0989	membrane protein		2.20029	3.91972	4.59571	15.134	0.0712036	0.0018931	0.0947794	0.00270298	0.00639382	0.00814969
Cj0045c		Cj0045c	iron-binding protein		2.19707	2.98558	4.58547	7.92043	1.99e-08	4.66e-10	5.04e-07	8e-09	1.53e-09	2.53e-08
Cj0264c		Cj0264c	molybdopterin containing oxidoreductase	93 kDa	2.13074	2.0267	4.37941	4.07471	3.6e-06	8.43e-06	1.82e-05	1.8e-05	5.64e-06	1.34e-05
ldh	ldh	Cj1167	L-lactate dehydrogenase (EC 1.1.1.27)	34 kDa	1.99064	2.7962	3.97414	6.94609	1.2e-09	3.38e-11	1.05e-07	1.95e-09	1.07e-10	5.87e-09
Cj0044c		Cj0044c	hypothetical protein Cj0044c		1.98545	2.60001	3.95985	6.06289	2.41e-08	9.56e-10	5.48e-07	1.24e-08	2.86e-09	3.64e-08
glnA	glnA	Cj0699c	Glutamine synthetase (EC 6.3.1.2)	54 kDa	1.97892	2.75999	3.94197	6.77391	4.12e-08	3.89e-09	7.63e-07	3.13e-08	9.54e-09	8.29e-08
Cj0501					1.93138	2.84556	3.81419	7.18783	8.22e-07	9.1e-09	5.79e-06	5.87e-08	3.31e-08	1.98e-07
dcuA	dcuA	Cj0088	Anaerobic C4-dicarboxylate transporter		1.89839	1.29069	3.72796	2.44645	1.43e-07	5.14e-06	1.72e-06	1.16e-05	4.67e-07	1.62e-06
flgH	flgH	Cj0687c	Flagellar L-ring protein (Basal body L-ring protein)		1.89201	2.19812	3.71153	4.58881	6.25e-08	7.37e-09	1.03e-06	5.01e-08	1.7e-08	1.22e-07
Cj0199c		Cj0199c	periplasmic protein	44 kDa	1.88368	2.80869	3.69016	7.0065	2.17e-07	1.71e-09	2.2e-06	1.79e-08	6.39e-09	6.13e-08
tonB3	tonB3	Cj0753c	TonB transport protein		1.85872	3.28304	3.62686	9.73404	8.52e-07	1.38e-09	5.92e-06	1.56e-08	5.56e-09	5.66e-08
flgD	flgD	Cj0042	Putative flagellar hook assembly protein		1.85544	1.74693	3.61861	3.35644	4.4e-07	5.05e-07	3.77e-06	1.58e-06	4.83e-07	1.66e-06
groEL	groEL	Cj1221	60 kDa chaperonin (GroEL protein) (Protein Cpn60)	58 kDa	1.84976	2.22672	3.60441	4.68068	4.89e-07	1.25e-07	3.98e-06	4.73e-07	2.28e-07	9.32e-07
Cj0719c		Cj0719c	hypothetical protein Cj0719c		1.80859	1.19707	3.50299	2.29273	1.78e-05	0.000444186	6.68e-05	0.000696008	5.73e-05	0.000103739
Cj0419		Cj0419	histidine triad (HIT) family protein		1.80231	2.52984	3.48778	5.77507	4.55e-07	7.3e-09	3.84e-06	4.99e-08	2.54e-08	1.63e-07
Cj0724		Cj0724	hypothetical protein Cj0724		1.80169	4.11969	3.48628	17.384	0.329099	0.0174067	0.378833	0.0219236	0.0486639	0.0547899
Cj0011c		Cj0011c	non-specific DNA binding protein		1.77154	1.74076	3.41418	3.34212	6.61e-11	8.83e-11	2.1e-08	3.19e-09	7.44e-11	4.99e-09
gltD	gltD	Cj0009	Glutamate synthase (NADPH) small subunit (EC 1.4.1.13)	53 kDa	1.75813	2.04408	3.38259	4.1241	1.28e-07	5.37e-08	1.64e-06	2.4e-07	8.06e-08	3.96e-07
Cj1386		Cj1386	ankyrin repeat-containing protein		1.74318	4.90585	3.34772	29.9783	0.00193973	6.2e-08	0.00368063	2.71e-07	1.9e-07	8.07e-07
gltA	gltA	Cj1682c	Citrate synthase	48 kDa	1.73656	2.95148	3.33239	7.73544	4.87e-08	9.62e-11	8.42e-07	3.33e-09	3.86e-10	1.12e-08
flgM	flgM	Cj1464	Putative uncharacterized protein flgM		1.73568	4.01827	3.33036	16.2039	5.7e-07	3.41e-10	4.39e-06	6.79e-09	1.36e-09	2.38e-08
fdhB	fdhB	Cj1510c	Putative formate dehydrogenase iron-sulfur subunit (EC 1.2.1.2)		1.71594	1.91927	3.2851	3.78233	2.98e-06	9.03e-07	1.58e-05	2.51e-06	1.59e-06	4.54e-06
Cj0040		Cj0040	hypothetical protein Cj0040		1.71301	2.11785	3.27843	4.34046	0.000218868	1.64e-05	0.000549587	3.26e-05	4.67e-05	8.61e-05
Cj1575c		Cj1575c	hypothetical protein Cj1575c		1.71003	2.65383	3.27169	6.29336	1.01e-06	4.87e-09	6.74e-06	3.63e-08	1.89e-08	1.3e-07
Cj0977		Cj0977	hypothetical protein Cj0977		1.69608	2.52589	3.2402	5.75927	7.42e-05	1.08e-06	0.000218037	2.94e-06	3.89e-06	9.64e-06
fdhC	fdhC	Cj1509c	Putative formate dehydrogenase, cytochrom B subunit (EC 1.2.1.2)		1.69026	2.15847	3.22714	4.4644	1.41e-05	1.63e-06	5.57e-05	4.21e-06	3.98e-06	9.8e-06
Cj1687		Cj1687	efflux protein		1.66783	2.91471	3.17736	7.54076	5.99e-07	1.46e-09	4.57e-06	1.62e-08	5.83e-09	5.83e-08
Cj0561c		Cj0561c	periplasmic protein		1.66285	3.60977	3.16642	12.2081	7.82e-09	8.71e-12	2.76e-07	1.27e-09	3.52e-11	4.1e-09
flgE	flgE	Cj1729c	Flagellar hook subunit protein	92 kDa	1.65867	1.9372	3.15726	3.82962	3.48e-08	4.39e-09	6.74e-07	3.39e-08	9.92e-09	8.45e-08
Cj0069		Cj0069	hypothetical protein Cj0069	39 kDa	1.65732	1.83406	3.15429	3.56538	2.31e-08	1.15e-08	5.4e-07	7.17e-08	1.59e-08	1.16e-07
Cj0379c		Cj0379c	sulfoxide reductase catalytic subunit	34 kDa	1.64315	2.7261	3.12346	6.61663	1.03e-06	8.69e-09	6.85e-06	5.67e-08	3.24e-08	1.96e-07
flaC	flaC	Cj0720c	Flagellin C		1.64102	2.14754	3.11886	4.43072	1.06e-07	1.81e-08	1.41e-06	9.92e-08	3.76e-08	2.19e-07
hspR	hspR	Cj1230	Heat shock transcriptional regulator		1.63133	2.87255	3.09799	7.3236	3.21e-07	1.09e-09	3.06e-06	1.35e-08	4.32e-09	4.74e-08
cbpA	cbpA	Cj1229	Putative curved-DNA binding protein	33 kDa	1.62753	3.69953	3.08983	12.9918	3.69e-07	3.71e-10	3.34e-06	6.88e-09	1.49e-09	2.53e-08
Cj0369c		Cj0369c	ferredoxin domain-containing integral membrane protein	54 kDa	1.62441	2.19337	3.08315	4.57372	2.78e-08	1.93e-09	5.61e-07	1.93e-08	5.11e-09	5.46e-08
Cj0573		Cj0573	GatB/Yqey family protein		1.62148	2.87104	3.0769	7.3159	4.47e-08	8.61e-11	8.09e-07	3.19e-09	3.46e-10	1.08e-08
pseG	pseG	Cj1312	UDP-2,4-diacetamido-2,4,6-trideoxy-beta-L-altropyranose hydrolase (EC 3.6.1.57) (Pseudaminic acid biosynthesis protein G)		1.60958	2.33989	3.05163	5.06264	7.35e-09	1.05e-10	2.76e-07	3.42e-09	3.69e-10	1.11e-08
frdC	frdC	Cj0408	Fumarate reductase cytochrome B subunit	30 kDa	1.60276	1.30875	3.03724	2.47727	9.34e-09	8.56e-08	2.97e-07	3.48e-07	2.21e-08	1.45e-07
rpoZ	rpoZ	Cj1273	Putative uncharacterized protein		1.58767	4.50501	3.00563	22.7061	0.000164459	1.89e-09	0.000427808	1.93e-08	5.7e-09	5.74e-08
nuoC	nuoC	Cj1577c	NADH-quinone oxidoreductase (EC 1.6.99.5)	31 kDa	1.54651	1.43512	2.9211	2.70405	2.7e-10	5.87e-10	4.77e-08	9.16e-09	3.79e-10	1.12e-08
flaG	flaG	Cj0547	Flagellar protein		1.53417	2.6587	2.89623	6.31466	9.85e-08	2.36e-10	1.33e-06	5.44e-09	9.41e-10	1.93e-08
Cj0965c		Cj0965c	acyl-CoA thioester hydrolase	15 kDa	1.523	1.08759	2.87388	2.12519	2.37e-05	0.000290348	8.51e-05	0.000467847	6.66e-05	0.000119083
napH	napH	Cj0782	Putative ferredoxin		1.52191	0.725417	2.8717	1.65338	8.64e-05	0.0125578	0.000248174	0.0160707	0.000319091	0.00050197
flgI	flgI	Cj1462	Flagellar P-ring protein (Basal body P-ring protein)		1.51904	2.14783	2.866	4.43162	7.95e-08	1.2e-09	1.17e-06	1.43e-08	4.19e-09	4.73e-08
Cj0358		Cj0358	cytochrome C551 peroxidase	37 kDa	1.51401	0.889424	2.85603	1.85244	8.51e-08	1.11e-05	1.22e-06	2.28e-05	3.22e-07	1.2e-06
Cj0945c		Cj0945c	ATP-dependent DNA helicase		1.51221	2.88853	2.85248	7.40513	6.39e-08	4.08e-11	1.03e-06	1.95e-09	1.64e-10	6.86e-09
ahpC	ahpC	Cj0334	Alkyl hydroperoxide reductase (EC 3.4.-.-)	22 kDa	1.51014	2.38639	2.84837	5.22847	3.5e-05	1.6e-06	0.000116003	4.14e-06	4.86e-06	1.17e-05
mfrA	mfrA	Cj0437	Methylmenaquinol: fumarate reductase flavoprotein subunit	66 kDa	1.49815	1.73681	2.82481	3.33296	0.000185855	2.95e-05	0.000477226	5.6e-05	6.94e-05	0.00012371
nuoH	nuoH	Cj1572c	NADH-quinone oxidoreductase subunit H (EC 1.6.99.5) (NADH dehydrogenase I subunit H) (NDH-1 subunit H)		1.48664	1.60499	2.80235	3.04194	3.47e-07	1.35e-07	3.19e-06	5.01e-07	2.1e-07	8.77e-07
hypC	hypC	Cj0624	Hydrogenase isoenzymes formation protein		1.47888	2.36825	2.78733	5.16316	1.36e-05	5.14e-08	5.41e-05	2.33e-07	2.02e-07	8.46e-07
Cj0667		Cj0667	S4 domain-containing protein		1.47188	2.40945	2.77384	5.31273	0.000109491	5.58e-07	0.000301053	1.72e-06	2.16e-06	5.89e-06
Cj1255		Cj1255	isomerase		1.44203	2.09673	2.71702	4.27739	0.0336028	0.00236847	0.0480212	0.00332799	0.00755289	0.00955059
flgE2	flgE	Cj0043	Flagellar hook protein		1.43116	1.61594	2.69663	3.06512	2.02e-07	4.73e-08	2.09e-06	2.16e-07	8.87e-08	4.3e-07
thyX	thyX	Cj0026c	Thymidylate synthase ThyX (TS) (TSase) (EC 2.1.1.148)	24 kDa	1.42449	1.72134	2.6842	3.29741	5.2e-09	7.34e-10	2.18e-07	1.06e-08	1.59e-09	2.58e-08
Cj1036c		Cj1036c	hypothetical protein Cj1036c		1.42029	2.94623	2.6764	7.70733	0.000126047	3.9e-08	0.000337256	1.86e-07	1.47e-07	6.47e-07
cmeR	cmeR	Cj0368c	Transcriptional regulator CmeR	24 kDa	1.40844	1.57011	2.6545	2.96928	1.02e-06	2.84e-07	6.8e-06	9.42e-07	5.08e-07	1.73e-06
Cj0253		Cj0253	hypothetical protein Cj0253		1.40795	3.60207	2.6536	12.1431	0.00591162	7.64e-07	0.0100656	2.19e-06	2.47e-06	6.53e-06
nuoD	nuoD	Cj1576c	NADH-quinone oxidoreductase subunit D (EC 1.6.99.5) (NADH dehydrogenase I subunit D) (NDH-1 subunit D)	47 kDa	1.40416	1.44263	2.64664	2.71816	1.22e-09	1.13e-09	1.05e-07	1.38e-08	1.16e-09	2.14e-08
Cj0935c		Cj0935c	sodium:amino-acid symporter family protein		1.40187	0.925547	2.64244	1.8994	4.25e-08	1.79e-06	7.77e-07	4.59e-06	1.41e-07	6.3e-07
Cj1450		Cj1450	ATP/GTP-binding protein		1.39646	2.85126	2.63254	7.2163	4.94e-07	4.67e-10	3.99e-06	8e-09	1.88e-09	2.85e-08
Cj1224		Cj1224	iron-binding protein	24 kDa	1.39376	1.92995	2.62762	3.81043	1.43e-07	6.34e-09	1.72e-06	4.49e-08	1.86e-08	1.29e-07
cmeA	cmeA	Cj0367c	Periplasmic fusion protein CmeA (Multidrug efflux system CmeABC)	40 kDa	1.38943	1.83829	2.61975	3.57586	4.81e-09	4.27e-10	2.15e-07	7.56e-09	1.06e-09	2.12e-08
Cj0015c		Cj0015c	hypothetical protein Cj0015c	47 kDa	1.37607	1.92784	2.59561	3.80485	1.65e-08	5.64e-10	4.38e-07	8.89e-09	1.73e-09	2.73e-08
fliK	fliK	Cj0041	Putative flagellar hook-length control protein		1.37523	1.03375	2.5941	2.04734	1.74e-07	1.55e-06	1.89e-06	4.04e-06	4.17e-07	1.48e-06
Cj1613c		Cj1613c	pyridoxamine 5\'-phosphate oxidase	29 kDa	1.37365	1.40026	2.59126	2.6395	1.96e-09	1.84e-09	1.2e-07	1.91e-08	1.88e-09	2.85e-08
trxB	trxB	Cj0146c	Thioredoxin reductase (EC 1.8.1.9)	33 kDa	1.36367	1.98498	2.57338	3.95858	2.88e-06	1.79e-07	1.54e-05	6.39e-07	5e-07	1.71e-06
Cj0978c		Cj0978c	lipoprotein		1.35932	1.20814	2.56565	2.31039	0.333544	0.36714	0.383395	0.395191	0.545965	0.557165
Cj0854c		Cj0851c	integral membrane protein		1.35865	2.73803	2.56445	6.6716	1.55e-07	8.63e-11	1.77e-06	3.19e-09	3.45e-10	1.08e-08
Cj0423		Cj0423	integral membrane protein		1.34391	1.61195	2.53839	3.05666	3.71e-05	3.04e-06	0.00012181	7.24e-06	8.21e-06	1.84e-05
Cj0447		Cj0447	NUDIX hydrolase family protein		1.33437	2.04216	2.52166	4.11862	8.72e-06	7.93e-08	3.8e-05	3.29e-07	2.96e-07	1.12e-06
tonB2	tonB2	Cj1630	Putative TonB transport protein		1.32547	2.2035	2.50614	4.60594	0.061452	0.00244453	0.0829081	0.00342578	0.00815529	0.010223
Cj1671c		Cj1671c	hypothetical protein Cj1671c		1.32173	2.79881	2.49965	6.95868	0.00107555	4.5e-07	0.00219803	1.42e-06	1.66e-06	4.68e-06
exbB2	exbB2	Cj1628	Putative exbB/tolQ family transport protein		1.32062	5.16608	2.49774	35.9042	0.00343267	3.82e-09	0.00616796	3.09e-08	8.87e-09	7.97e-08
rrc	rrc	Cj0012c	Non-haem iron protein	25 kDa	1.30824	1.73988	2.4764	3.34008	3.8e-07	5.37e-08	3.38e-06	2.4e-07	1.19e-07	5.44e-07
Cj1003c		Cj1003c	integral membrane protein		1.30709	2.18027	2.47441	4.53239	8.85e-05	2.52e-07	0.000253307	8.52e-07	9.93e-07	3.05e-06
nuoK	nuoK	Cj1569c	NADH-quinone oxidoreductase subunit K (EC 1.6.99.5) (NADH dehydrogenase I subunit K) (NDH-1 subunit K)		1.30455	2.41781	2.47007	5.34358	0.00055993	8.57e-07	0.00123464	2.41e-06	3.33e-06	8.44e-06
Cj1513c		Cj1513c	hypothetical protein Cj1513c		1.30252	3.61583	2.46659	12.2595	9.09e-05	1.23e-09	0.000258477	1.45e-08	3.79e-09	4.5e-08
nuoJ	nuoJ	Cj1570c	NADH dehydrogenase I chain J (EC 1.6.5.3)		1.29963	2.02425	2.46166	4.06782	9.98e-06	6.76e-08	4.25e-05	2.89e-07	2.58e-07	1.03e-06
moaD	moaD	Cj1517	Putative molybdopterin converting factor,subunit 1		1.29738	1.53699	2.45781	2.90188	2.45e-06	2.06e-07	1.35e-05	7.22e-07	5.35e-07	1.81e-06
Cj0424		Cj0424	acidic periplasmic protein		1.29282	1.88248	2.45006	3.68708	7.28e-06	7.29e-08	3.29e-05	3.08e-07	2.69e-07	1.05e-06
hemL	hemL	Cj0853	Glutamate-1-semialdehyde 2,1-aminomutase (GSA) (EC 5.4.3.8) (Glutamate-1-semialdehyde aminotransferase) (GSA-AT)	46 kDa	1.28097	1.79648	2.43002	3.47372	2e-07	9.4e-09	2.09e-06	6.04e-08	2.74e-08	1.74e-07
Cj0604		Cj0604	polyphosphate kinase	34 kDa	1.27861	2.5164	2.42605	5.72151	2.67e-08	1.42e-11	5.59e-07	1.39e-09	5.68e-11	4.92e-09
Cj0860		Cj0854c	periplasmic protein		1.26516	2.06545	2.40353	4.18566	5.72e-05	2.24e-07	0.000176171	7.71e-07	8.78e-07	2.75e-06
Cj1574c		Cj1574c	hypothetical protein Cj1574c	26 kDa	1.25687	1.46955	2.38977	2.76936	8.32e-08	1.75e-08	1.2e-06	9.8e-08	3.39e-08	2.02e-07
Cj1387c		Cj1387c	hypothetical protein Cj1387c		1.25522	2.07309	2.38704	4.20786	4.8e-05	2.34e-07	0.000151595	8.01e-07	9.09e-07	2.84e-06
Cj1034c		Cj1034c	DnaJ-like protein		1.24999	1.99	2.3784	3.97236	5.09e-06	2.52e-08	2.45e-05	1.28e-07	9.77e-08	4.67e-07
Cj0270		Cj0270	tautomerase family protein		1.24725	2.39307	2.37389	5.25275	1.14e-06	6.36e-10	7.26e-06	9.64e-09	2.53e-09	3.38e-08
dsbB	dsbB	Cj0865	Putative protein-disulfide oxidoreductase DsbI		1.23744	1.78679	2.3578	3.45047	1.64e-06	1.64e-08	9.75e-06	9.34e-08	6.03e-08	3.14e-07
Cj1523c		Cj1523c	CRISPR-associated protein	115 kDa	1.23319	2.07033	2.35086	4.19983	7.55e-09	3.86e-11	2.76e-07	1.95e-09	1.49e-10	6.86e-09
exbD2	exbD2	Cj1629	Putative exbD/tolR family transport protein		1.2326	2.09327	2.3499	4.26715	0.0113239	0.000148394	0.0182466	0.000251591	0.000541844	0.000817646
aspA	aspA	Cj0087	Aspartate:ammonia lyase (Aspartase AspA) (EC 4.3.1.1)	52 kDa	1.22993	1.12523	2.34556	2.18137	3.51e-08	1.16e-07	6.74e-07	4.46e-07	5.97e-08	3.12e-07
Cj0271		Cj0271	bacterioferritin comigratory protein	17 kDa	1.22897	1.86518	2.344	3.64314	1.21e-05	1.03e-07	4.94e-05	4.01e-07	3.87e-07	1.4e-06
cdsA	cdsA	Cj1347c	Phosphatidate cytidylyltransferase (EC 2.7.7.41)		1.22336	1.78466	2.33489	3.44537	6.39e-07	8.24e-09	4.73e-06	5.41e-08	2.95e-08	1.83e-07
pseF	pseF	Cj1311	Pseudaminic acid cytidylyltransferase (EC 2.7.7.81) (Pseudaminic acid biosynthesis protein F)		1.22175	1.82521	2.33229	3.54358	3.14e-07	4.65e-09	3.03e-06	3.51e-08	1.63e-08	1.18e-07
gmhB	gmhB	Cj1152c	D,D-heptose 1,7-bisphosphate phosphatase (EC 3.1.3.-) (D-glycero-D-manno-heptose 1,7-bisphosphate phosphatase) (HBP phosphatase)		1.21268	2.15252	2.31768	4.44602	4.65e-07	1.07e-09	3.89e-06	1.35e-08	4.29e-09	4.74e-08
Cj0900c		Cj0900c	hypothetical protein Cj0900c		1.20326	4.39032	2.3026	20.971	0.144868	2.41e-05	0.178506	4.64e-05	5.88e-05	0.000106206
Cj1609		Cj1609	sulfate adenylyltransferase	44 kDa	1.20267	1.56925	2.30165	2.9675	7.66e-09	4.62e-10	2.76e-07	8e-09	1.26e-09	2.25e-08
nusB	nusB	Cj0382c	N utilization substance protein B homolog (Protein NusB)		1.19559	1.38345	2.29038	2.60891	0.000116801	1.48e-05	0.000314631	2.95e-05	3.65e-05	6.91e-05
pgm	pgm	Cj0434	2,3-bisphosphoglycerate-independent phosphoglycerate mutase (BPG-independent PGAM) (Phosphoglyceromutase) (iPGM) (EC 5.4.2.1)	56 kDa	1.19535	1.39107	2.29	2.62272	6.99e-08	2.3e-08	1.07e-06	1.2e-07	3.78e-08	2.2e-07
Cj1162c		Cj1162c	heavy-metal-associated domain-containing protein		1.19512	1.86715	2.28963	3.64812	0.0285252	0.00112826	0.0415862	0.00165242	0.0038186	0.00501585
Cj0952c		Cj0954c	DnaJ-like protein	30 kDa	1.18888	2.78732	2.27975	6.90348	1.85e-07	2e-11	1.98e-06	1.42e-09	7.46e-11	4.99e-09
Cj1225		Cj1225	hypothetical protein Cj1225		1.18402	1.91191	2.27208	3.76307	3.7e-05	1.95e-07	0.000121639	6.84e-07	7.54e-07	2.41e-06
Cj0343c		Cj0343c	integral membrane protein		1.1818	0.797483	2.2686	1.73807	6.19e-06	0.000152966	2.85e-05	0.00025879	1.96e-05	3.98e-05
hslV	hslV	Cj0663c	ATP-dependent protease subunit HslV (EC 3.4.25.2)	20 kDa	1.17799	1.13327	2.26262	2.19355	1.98e-05	2.1e-05	7.28e-05	4.1e-05	2.24e-05	4.44e-05
Cj0939c		Cj0939c	hypothetical protein Cj0939c		1.17599	1.83086	2.25948	3.55749	0.00055224	6.57e-06	0.00122106	1.43e-05	2.43e-05	4.79e-05
Cj0796c		Cj0796c	hydrolase		1.17393	2.09894	2.25625	4.28393	6.85e-07	9.37e-10	5e-06	1.24e-08	3.77e-09	4.5e-08
Cj0668		Cj0668	ATP/GTP-binding protein		1.17113	1.815	2.25188	3.51859	8.16e-06	4.15e-08	3.6e-05	1.95e-07	1.61e-07	7.03e-07
hldD	hldD	Cj1151c	ADP-glyceromanno-heptose 6-epimerase (EC 5.1.3.20)	36 kDa	1.16965	1.77792	2.24956	3.42932	8.16e-08	1.2e-09	1.19e-06	1.43e-08	4.21e-09	4.73e-08
Cj0539		Cj0539	hypothetical protein Cj0539		1.16642	1.56674	2.24455	2.96234	0.000256982	1.37e-05	0.000630377	2.77e-05	4.17e-05	7.77e-05
Cj0327		Cj0327	endoribonuclease L-PSP family protein	13 kDa	1.16102	1.96647	2.23616	3.9081	0.0820383	0.00372481	0.108027	0.00509442	0.0121944	0.0149105
nrfA	nrfA	Cj1357c	Putative periplasmic cytochrome C (EC 1.7.2.2)	69 kDa	1.15461	0.313149	2.22624	1.24242	8.85e-06	0.0482339	3.85e-05	0.0573475	2.53e-05	4.98e-05
mfrE	mfrE	Cj0439	Methylmenaquinol: fumarate reductase subunit E	31 kDa	1.15396	1.1534	2.22524	2.22438	0.00616745	0.00381975	0.0104342	0.00520637	0.00652333	0.00830147
fliD	fliD	Cj0548	Flagellar hook-associated protein 2 (HAP2) (Filament cap protein) (Flagellar cap protein)		1.15226	1.17247	2.22262	2.25397	2.17e-08	2.33e-08	5.24e-07	1.21e-07	2.25e-08	1.47e-07
Cj1242		Cj1242	hypothetical protein Cj1242		1.15061	1.31911	2.22007	2.49512	1.08e-06	1.29e-07	7.03e-06	4.86e-07	3.02e-07	1.14e-06
pgk	pgk	Cj1402c	Phosphoglycerate kinase (EC 2.7.2.3)	44 kDa	1.14808	0.74774	2.21619	1.67916	2.53e-06	8.52e-05	1.38e-05	0.000150236	8.35e-06	1.87e-05
wlaN	wlaN	Cj1139c	Beta-1,3 galactosyltransferase		1.1433	2.31472	2.20886	4.97508	2.01e-05	7.89e-09	7.36e-05	5.23e-08	3.06e-08	1.87e-07
cfbpA	cfbpA	Cj0175c	Putative iron-uptake ABC transport system,periplasmic iron-binding protein	37 kDa	1.14224	1.64822	2.20724	3.13447	3.78e-07	1.56e-08	3.38e-06	9.06e-08	4.67e-08	2.58e-07
cfa	cfa	Cj1183c	Cyclopropane-fatty-acyl-phospholipid synthase (EC 2.1.1.79)		1.13926	0.461563	2.20268	1.37703	1.17e-07	0.000295476	1.53e-06	0.000475629	4.4e-07	1.55e-06
ung	ung	Cj0086c	Uracil-DNA glycosylase (UDG) (EC 3.2.2.27)	26 kDa	1.13546	0.208218	2.19689	1.15526	9.13e-06	0.16284	3.96e-05	0.182307	2.02e-05	4.07e-05
asd	asd	Cj1023c	Aspartate-semialdehyde dehydrogenase (ASA dehydrogenase) (ASADH) (EC 1.2.1.11) (Aspartate-beta-semialdehyde dehydrogenase)	38 kDa	1.13328	1.35917	2.19356	2.56538	5.16e-06	8.46e-07	2.48e-05	2.39e-06	1.84e-06	5.16e-06
Cj0552		Cj0552	membrane protein		1.13265	2.55006	2.19262	5.85657	5.72e-06	1.36e-09	2.66e-05	1.55e-08	5.22e-09	5.5e-08
napB	napB	Cj0783	Periplasmic nitrate reductase, electron transfer subunit (Diheme cytochrome c NapB)	19 kDa	1.13145	0.789787	2.19079	1.72882	7.69e-05	0.00117763	0.000224357	0.00171526	0.000232545	0.000373951
moaE	moaE	Cj1518	Putative molybdopterin converting factor,subunit 2		1.13038	0.85095	2.18916	1.80369	2.54e-06	2.24e-05	1.38e-05	4.35e-05	6.27e-06	1.46e-05
pycA	pycA	Cj1037c	Pyruvate carboxylase A subunit (EC 6.4.1.1)	54 kDa	1.11299	1.78098	2.16294	3.43661	1.91e-08	3.35e-10	4.9e-07	6.75e-09	1.14e-09	2.14e-08
nuoI	nuoI	Cj1571c	NADH-quinone oxidoreductase subunit I (EC 1.6.99.5) (NADH dehydrogenase I subunit I) (NDH-1 subunit I)	25 kDa	1.11245	1.51356	2.16212	2.85513	7.07e-07	3.29e-08	5.12e-06	1.6e-07	9.66e-08	4.63e-07
Cj0808c		Cj0808c	hypothetical protein Cj0808c		1.11239	0.970546	2.16204	1.95958	0.0984522	0.120305	0.127118	0.136803	0.176515	0.188598
Cj1165c		Cj1165c	integral membrane protein		1.1117	2.27324	2.161	4.83409	0.00210781	1.65e-06	0.00396179	4.27e-06	6.15e-06	1.44e-05
chuA	chuA	Cj1614	Haemin uptake system outer membrane receptor		1.10905	4.16419	2.15703	17.9286	0.0112078	4.12e-08	0.0180779	1.95e-07	9.87e-08	4.71e-07
ilvH	ilvH	Cj0575	Acetolactate synthase small subunit (EC 2.2.1.6)	17 kDa	1.10632	2.17628	2.15296	4.51987	9.47e-06	4.62e-09	4.05e-05	3.5e-08	1.81e-08	1.27e-07
tatA	tatA	Cj1176c	Sec-independent protein translocase protein TatA	9 kDa	1.10564	2.98233	2.15195	7.90263	2.53e-05	6.14e-10	8.95e-05	9.4e-09	2.01e-09	2.91e-08
Cj1465		Cj1465	hypothetical protein Cj1465		1.10188	3.93026	2.14635	15.2449	0.00190347	4.54e-09	0.00362267	3.48e-08	1.14e-08	9.16e-08
Cj1656c		Cj1656c	hypothetical protein Cj1656c		1.10041	3.41023	2.14415	10.6312	0.0133267	8.57e-07	0.0210991	2.41e-06	2.52e-06	6.63e-06
hydC	hydC	Cj1265c	Ni/Fe-hydrogenase B-type cytochrome subunit		1.09507	0.945362	2.13623	1.92567	1.57e-08	9.02e-08	4.24e-07	3.59e-07	3.23e-08	1.96e-07
pdxJ	pdxJ	Cj1238	Pyridoxine 5'-phosphate synthase (PNP synthase) (EC 2.6.99.2)	29 kDa	1.08823	1.76613	2.12613	3.40141	6.14e-07	3.77e-09	4.61e-06	3.09e-08	1.44e-08	1.08e-07
Cj1585c		Cj1585c	oxidoreductase	104 kDa	1.08596	1.69766	2.12278	3.24375	3.06e-08	3.72e-10	6.08e-07	6.88e-09	1.33e-09	2.35e-08
Cj0725c					1.08555	0.877626	2.12219	1.83735	0.00134244	0.00490017	0.00265816	0.0065721	0.00301736	0.00403667
moeA2	moeA2	Cj1519	Putative molybdopterin biosynthesis protein	44 kDa	1.08165	0.605239	2.11646	1.52123	1.57e-05	0.00135298	6.06e-05	0.00195814	5.82e-05	0.000105323
lspA	lspA	Cj0361	Lipoprotein signal peptidase (EC 3.4.23.36) (Prolipoprotein signal peptidase) (Signal peptidase II) (SPase II)		1.07968	1.07569	2.11356	2.10774	3.2e-07	1.69e-07	3.06e-06	6.07e-07	2.32e-07	9.42e-07
frdA	frdA	Cj0409	Fumarate reductase flavoprotein subunit (EC 1.3.99.1)	74 kDa	1.07908	0.528149	2.11268	1.44208	0.000116435	0.0148367	0.000314243	0.0188207	0.000427785	0.00065484
fliN	fliN	Cj0351	Flagellar motor switch protein		1.07838	1.2142	2.11167	2.32011	2.29e-05	3.93e-06	8.22e-05	9.14e-06	8.62e-06	1.92e-05
Cj1460		Cj1460	hypothetical protein Cj1460	15 kDa	1.07576	1.99586	2.10783	3.98855	0.00057572	9.22e-07	0.00126072	2.55e-06	3.59e-06	9e-06
flgJ	flgJ	Cj1463	Uncharacterized protein Cj1463		1.07463	1.65142	2.10618	3.14143	6.3e-05	4.18e-07	0.000191738	1.33e-06	1.6e-06	4.55e-06
fliS	fliS	Cj0549	Flagellar protein		1.06612	1.67512	2.0938	3.19345	2.23e-05	1.42e-07	8.06e-05	5.21e-07	5.43e-07	1.82e-06
Cj1178c		Cj1178c	highly acidic protein	62 kDa	1.06061	0.446888	2.08582	1.3631	8.07e-07	0.00115414	5.74e-06	0.00168723	3.03e-06	7.8e-06
napG	napG	Cj0781	Putative ferredoxin	27 kDa	1.05866	-0.104299	2.083	-1.07497	0.00029431	0.603361	0.000703515	0.633191	0.000231501	0.000373025
Cj0717		Cj0717	ArsC family protein	13 kDa	1.05843	1.359	2.08267	2.56507	3.42e-05	1.95e-06	0.000113832	4.95e-06	5.69e-06	1.35e-05
Cj0969					1.05561	0.862178	2.0786	1.81778	0.0114266	0.023714	0.0183564	0.0292657	0.0232284	0.0272511
Cj1545c		Cj1545c	MdaB protein	22 kDa	1.05245	1.80214	2.07405	3.48738	2e-07	7.18e-10	2.09e-06	1.05e-08	2.83e-09	3.63e-08
Cj1163c		Cj1163c	cation transport protein	36 kDa	1.05245	1.65444	2.07405	3.148	1.94e-06	2.12e-08	1.11e-05	1.13e-07	7.73e-08	3.84e-07
Cj1375		Cj1375	multidrug efflux transporter		1.04696	1.70153	2.06617	3.25245	1.39e-07	9.48e-10	1.7e-06	1.24e-08	3.59e-09	4.38e-08
Cj0852c					1.04606	1.2864	2.06488	2.43918	3.06e-05	1.99e-06	0.00010448	5.04e-06	5.65e-06	1.34e-05
Cj1240c		Cj1240c	periplasmic protein		1.04231	1.67945	2.05953	3.20306	0.000807406	1.02e-05	0.00170025	2.11e-05	3.75e-05	7.07e-05
Cj1237c		Cj1237c	phosphatase	37 kDa	1.03266	2.33401	2.04579	5.04203	1.31e-07	2.2e-11	1.65e-06	1.42e-09	8.4e-11	5.14e-09
dcuB	dcuB	Cj0671	Anaerobic C4-dicarboxylate transporter		1.0303	1.12179	2.04245	2.17617	1.29e-05	3.86e-06	5.23e-05	9.03e-06	6.98e-06	1.61e-05
Cj0429c		Cj0429c	hypothetical protein Cj0429c		1.02725	1.6517	2.03813	3.14204	0.00150248	1.7e-05	0.00295302	3.35e-05	6.31e-05	0.000113504
Cj1194		Cj1194	phosphate permease	55 kDa	1.02326	1.65267	2.03251	3.14416	4.97e-07	7.45e-09	3.99e-06	5.03e-08	2.62e-08	1.67e-07
pyrH	pyrH	Cj1274c	Uridylate kinase (UK) (EC 2.7.4.22) (Uridine monophosphate kinase) (UMP kinase) (UMPK)	26 kDa	1.02051	1.059	2.02864	2.08349	9.12e-07	7.7e-07	6.29e-06	2.2e-06	8.65e-07	2.72e-06
Cj0797c		Cj0797c	hypothetical protein Cj0797c		1.01815	2.31181	2.02531	4.96504	2.63e-06	3.08e-10	1.42e-05	6.31e-09	1.14e-09	2.14e-08
nhaA1	nhaA1	Cj1655c	Na(+)/H(+) antiporter NhaA 2 (Sodium/proton antiporter NhaA 2)		1.01803	0.926034	2.02515	1.90005	2.31e-06	4.79e-06	1.29e-05	1.1e-05	3.41e-06	8.63e-06
Cj1720		Cj1720	hypothetical protein Cj1720	24 kDa	1.01696	0.0383401	2.02365	1.02693	1.55e-05	0.775802	6.02e-05	0.79992	1.99e-05	4.02e-05
Cj1560					1.01686	2.23913	2.02352	4.72112	0.00153085	5.34e-07	0.00299767	1.66e-06	1.93e-06	5.36e-06
pyrG	pyrG	Cj0027	CTP synthase (EC 6.3.4.2) (CTP synthetase) (UTP--ammonia ligase)	60 kDa	1.01189	1.02849	2.01654	2.03988	6.41e-07	6.28e-07	4.73e-06	1.87e-06	6.54e-07	2.14e-06
Cj0016		Cj0016	7-cyano-7-deazaguanine synthase		1.00925	1.64294	2.01286	3.12301	3.62e-06	1.79e-08	1.82e-05	9.88e-08	6.94e-08	3.52e-07
Cj1608		Cj1608	two-component regulator	34 kDa	1.00854	1.23424	2.01188	2.35257	1.1e-06	1.36e-07	7.1e-06	5.03e-07	3.16e-07	1.18e-06
Cj0416		Cj0416	hypothetical protein Cj0416		1.00694	2.26031	2.00965	4.79094	0.00494044	2.23e-06	0.00854911	5.53e-06	7.87e-06	1.77e-05
ispDF	ispDF	Cj1607	Bifunctional enzyme IspD/IspF [Includes: 2-C-methyl-D-erythritol 4-phosphate cytidylyltransferase (EC 2.7.7.60) (4-diphosphocytidyl-2C-methyl-D-erythritol synthase) (MEP cytidylyltransferase) (MCT);2-C-methyl-D-erythritol 2,4-cyclodiphosphate synthase (MECDP-synthase) (MECPP-synthase) (MECPS) (EC 4.6.1.12)]	42 kDa	1.00423	1.88696	2.00587	3.69855	2.39e-08	5.12e-11	5.48e-07	2.26e-09	2.05e-10	8.17e-09
Cj0752					1.00204	2.0753	2.00282	4.21433	0.0721406	0.000696113	0.0957864	0.00105143	0.00236529	0.00319928
Cj0162c		Cj0162c	periplasmic protein	20 kDa	0.999873	1.65509	1.99982	3.14942	9.44e-07	4.08e-09	6.42e-06	3.24e-08	1.59e-08	1.16e-07
Cj0004c		Cj0004c	monoheme cytochrome C		0.997088	1.09889	1.99597	2.1419	0.00261935	0.000694058	0.0048376	0.00104933	0.00153227	0.00215683
rplI	rplI	Cj0664c	50S ribosomal protein L9	16 kDa	0.997004	1.39916	1.99585	2.63747	4.69e-07	1.44e-08	3.89e-06	8.56e-08	4.56e-08	2.55e-07
ispG	ispG	Cj0686	4-hydroxy-3-methylbut-2-en-1-yl diphosphate synthase (EC 1.17.7.1) (1-hydroxy-2-methyl-2-(E)-butenyl 4-diphosphate synthase)	39 kDa	0.990973	1.38096	1.98752	2.60442	2.11e-07	6.86e-09	2.16e-06	4.77e-08	2.14e-08	1.42e-07
Cj0036		Cj0036	hypothetical protein Cj0036	53 kDa	0.984344	1.35674	1.97841	2.56107	4.03e-07	1.56e-08	3.54e-06	9.06e-08	4.73e-08	2.61e-07
ubiA	ubiA	Cj0164c	Putative 4-hydroxybenzoate octaprenyltransferase (EC 2.5.1.-)	33 kDa	0.979845	1.94722	1.97225	3.85632	7.84e-05	7.37e-08	0.000227339	3.11e-07	2.9e-07	1.12e-06
ccoQ	ccoQ	Cj1488c	Cb-type cytochrome C oxidase subunit IV (EC 1.9.3.1)		0.979672	0.984259	1.97202	1.9783	1.29e-05	5.65e-06	5.23e-05	1.25e-05	8.83e-06	1.95e-05
Cj0654c					0.973218	2.6761	1.96321	6.39127	3.31e-05	1.26e-09	0.00011158	1.47e-08	4.25e-09	4.73e-08
Cj0031		Cj0031	type IIS restriction/modification enzyme		0.972487	1.25835	1.96222	2.39222	1.87e-07	1.39e-08	1.99e-06	8.31e-08	3.66e-08	2.14e-07
Cj0909		Cj0909	periplasmic protein	16 kDa	0.971908	2.17352	1.96143	4.51123	0.000110253	2.98e-08	0.000302626	1.48e-07	1.12e-07	5.16e-07
ppk	ppk	Cj1359	Polyphosphate kinase (EC 2.7.4.1) (ATP-polyphosphate phosphotransferase) (Polyphosphoric acid kinase)	80 kDa	0.971022	1.31155	1.96023	2.48209	6.31e-08	5.19e-09	1.03e-06	3.79e-08	1.32e-08	1.02e-07
kefB	kefB	Cj1231	Putative glutathione-regulated potassium-efflux system protein		0.967866	1.37053	1.95595	2.58566	1.26e-06	3.13e-08	7.85e-06	1.54e-07	1.03e-07	4.86e-07
Cj0809c		Cj0809c	hydrolase		0.966988	2.1647	1.95476	4.48375	1.07e-07	2.03e-11	1.41e-06	1.42e-09	7.83e-11	4.99e-09
Cj0987c					0.965598	2.73411	1.95287	6.6535	0.00031496	3.13e-08	0.000743941	1.54e-07	1.09e-07	5.05e-07
nrfH	nrfH	Cj1358c	Putative periplasmic cytochrome C	19 kDa	0.960853	-1.72106	1.94646	-3.29678	0.000140544	5.46e-06	0.000372291	1.22e-05	1.65e-07	7.19e-07
nuoL	nuoL	Cj1568c	NADH-quinone oxidoreductase subunit L (EC 1.6.99.5) (NADH dehydrogenase I subunit L) (NDH-1 subunit L)	67 kDa	0.956439	0.822071	1.94051	1.76794	1.91e-05	6.36e-05	7.04e-05	0.000115141	3.57e-05	6.77e-05
folK	folK	Cj0065c	2-amino-4-hydroxy-6-hydroxymethyldihydropteridine pyrophosphokinase (EC 2.7.6.3) (6-hydroxymethyl-7,8-dihydropterin pyrophosphokinase) (PPPK) (7,8-dihydro-6-hydroxymethylpterin-pyrophosphokinase) (HPPK)		0.954611	1.53503	1.93806	2.89794	0.000116262	5.58e-07	0.000314243	1.72e-06	2.17e-06	5.89e-06
htrA	htrA	Cj1228c	Serine protease (Protease DO) (EC 3.4.21.-)	51 kDa	0.9512	0.793538	1.93348	1.73332	4.25e-07	3.19e-06	3.66e-06	7.54e-06	9.79e-07	3.02e-06
thiG	thiG	Cj1045c	Thiazole synthase (EC 2.8.1.10)	28 kDa	0.950815	1.103	1.93296	2.148	3.53e-06	6.46e-07	1.79e-05	1.9e-06	1.35e-06	3.97e-06
Cj1111c		Cj1111c	MarC family integral membrane protein		0.946776	0.603767	1.92756	1.51968	0.000293014	0.00433008	0.000701472	0.00585186	0.00090656	0.00132044
Cj0787		Cj0787	hypothetical protein Cj0787		0.944678	2.56748	1.92476	5.92774	0.000439475	2.27e-08	0.00100092	1.19e-07	7.51e-08	3.77e-07
Cj1522c		Cj1522c	CRISPR-associated endonuclease Cas1		0.944452	1.29386	1.92446	2.45183	1.4e-05	2.69e-07	5.53e-05	9.01e-07	9.29e-07	2.89e-06
Cj0425		Cj0425	periplasmic protein		0.940002	1.30899	1.91853	2.47769	9.62e-05	1.87e-06	0.000271005	4.77e-06	6.53e-06	1.51e-05
ribH	ribH	Cj0383c	6,7-dimethyl-8-ribityllumazine synthase (DMRL synthase) (LS) (Lumazine synthase) (EC 2.5.1.78)	17 kDa	0.937103	1.17167	1.91468	2.25273	5.8e-08	5.55e-09	9.83e-07	4.01e-08	1.36e-08	1.04e-07
Cj1724c		Cj1724c	7-cyano-7-deazaguanine reductase		0.936806	1.58705	1.91429	3.00435	4.57e-06	1.73e-08	2.25e-05	9.71e-08	6.78e-08	3.46e-07
exbB1	exbB1	Cj0179	Biopolymer transport protein		0.923968	1.68092	1.89733	3.20632	0.0588658	0.00139497	0.0798929	0.00201525	0.00477329	0.00617811
rnhA	rnhA	Cj1636c	Ribonuclease HI (RNase HI) (EC 3.1.26.4)		0.923682	1.5294	1.89695	2.88666	4.93e-06	1.36e-08	2.39e-05	8.2e-08	5.4e-08	2.9e-07
Cj1668c		Cj1668c	periplasmic protein	15 kDa	0.923158	0.894162	1.89626	1.85853	3.63e-06	2.89e-06	1.82e-05	6.97e-06	3.41e-06	8.63e-06
serS	serS	Cj0389	Serine--tRNA ligase (EC 6.1.1.11) (Seryl-tRNA synthetase) (SerRS) (Seryl-tRNA(Ser/Sec) synthetase)	47 kDa	0.922381	0.880444	1.89524	1.84094	4.22e-07	6.56e-07	3.65e-06	1.92e-06	5.35e-07	1.81e-06
Cj1277c		Cj1277c	ABC transporter ATP-binding protein	25 kDa	0.921861	2.29522	1.89456	4.90828	0.00083897	1.16e-07	0.00175511	4.46e-07	4.04e-07	1.45e-06
Cj0364		Cj0364	hypothetical protein Cj0364		0.920382	1.0194	1.89262	2.02708	0.00201945	0.000647879	0.00380919	0.000985122	0.00132995	0.00188203
rnhB	rnhB	Cj0010c	Ribonuclease HII (RNase HII) (EC 3.1.26.4)		0.920283	1.32979	1.89249	2.51365	0.00108804	2.68e-05	0.00221789	5.12e-05	9.31e-05	0.000162234
Cj0737					0.918014	1.83946	1.88951	3.57876	0.022387	9.08e-05	0.0335954	0.000159609	0.0003271	0.000513047
Cj0553		Cj0553	integral membrane protein		0.91725	1.50297	1.88851	2.83426	2.15e-06	1.17e-08	1.22e-05	7.25e-08	4.53e-08	2.55e-07
Cj1547		Cj1547	lipocalin family protein		0.912349	0.72042	1.88211	1.64766	0.0122682	0.0273645	0.0195505	0.0335626	0.0257768	0.0299975
cdtC	cdtC	Cj0077c	Cytolethal distending toxin C		0.910017	1.2571	1.87907	2.39015	2.3e-06	4.97e-08	1.29e-05	2.25e-07	1.67e-07	7.23e-07
Cj0839c		Cj0839c	hypothetical protein Cj0839c		0.908557	3.00446	1.87717	8.02477	0.111692	3.27e-05	0.141797	6.15e-05	8.69e-05	0.000152118
Cj1138		Cj1138	glycosyltransferase		0.904939	2.37758	1.87247	5.19666	7.35e-05	2.47e-09	0.000216391	2.3e-08	8.18e-09	7.53e-08
zupT					0.903728	0.872021	1.87089	1.83022	0.0300464	0.0247181	0.0435645	0.0304576	0.0413402	0.0471107
glnH	glnH	Cj0817	Putative glutamine binding periplasmic protein	29 kDa	0.897884	1.59271	1.86333	3.01614	7.4e-07	2.66e-09	5.33e-06	2.41e-08	1.05e-08	8.68e-08
Cj1166c		Cj1166c	integral membrane protein	29 kDa	0.894024	2.1396	1.85835	4.40638	3.14e-06	2.14e-10	1.63e-05	5.31e-09	7.67e-10	1.78e-08
Cj0350		Cj0350	hypothetical protein Cj0350	16 kDa	0.888728	1.51203	1.85154	2.85212	6.54e-05	4e-07	0.000197317	1.28e-06	1.54e-06	4.42e-06
Cj1377c		Cj1377c	ferredoxin	63 kDa	0.888105	1.50589	1.85074	2.83999	3.61e-07	2.36e-09	3.3e-06	2.25e-08	8.99e-09	8.04e-08
pseC	pseC	Cj1294	UDP-4-amino-4,6-dideoxy-N-acetyl-beta-L-altrosamine transaminase (EC 2.6.1.92) (Pseudaminic acid biosynthesis protein C)	42 kDa	0.887978	0.824243	1.85058	1.77061	2.94e-05	3.23e-05	0.000100738	6.08e-05	3.4e-05	6.52e-05
Cj1022c		Cj1022c	integral membrane protein		0.887803	1.0429	1.85036	2.06036	0.000418496	6.14e-05	0.000962783	0.000111265	0.000150622	0.000253478
tpiA	tpiA	Cj1401c	Triosephosphate isomerase (TIM) (EC 5.3.1.1) (Triose-phosphate isomerase)	25 kDa	0.879942	1.82395	1.8403	3.5405	9.44e-06	2.97e-09	4.05e-05	2.6e-08	1.15e-08	9.19e-08
npdA	npdA	Cj1050c	NAD-dependent protein deacylase (EC 3.5.1.-) (Regulatory protein SIR2 homolog)	27 kDa	0.879435	1.18396	1.83965	2.272	1.73e-07	6.76e-09	1.89e-06	4.72e-08	2.04e-08	1.38e-07
dccR	dccR	Cj1223c	Two-component regulator		0.877874	1.21359	1.83766	2.31914	4.64e-06	1.3e-07	2.27e-05	4.91e-07	4.24e-07	1.5e-06
Cj0550		Cj0550	hypothetical protein Cj0550		0.876153	0.407419	1.83547	1.32631	9.38e-05	0.0122774	0.000265846	0.0157499	0.000346623	0.000541534
Cj0844c		Cj0844c	integral membrane protein		0.87416	1.15841	1.83294	2.23212	0.000365396	1.36e-05	0.000847974	2.75e-05	4.43e-05	8.21e-05
Cj0672		Cj0672	periplasmic protein		0.87338	0.730338	1.83195	1.65903	0.131673	0.167597	0.163768	0.187239	0.241289	0.254224
Cj1561					0.870672	2.45307	1.82851	5.4758	0.0183582	2.26e-06	0.0281331	5.59e-06	6.81e-06	1.57e-05
kdsA	kdsA	Cj0384c	2-dehydro-3-deoxyphosphooctonate aldolase (EC 2.5.1.55) (3-deoxy-D-manno-octulosonic acid 8-phosphate synthase) (KDO-8-phosphate synthase) (KDO 8-P synthase) (KDOPS) (Phospho-2-dehydro-3-deoxyoctonate aldolase)	30 kDa	0.870153	1.25907	1.82786	2.39341	3.04e-06	1.13e-07	1.59e-05	4.38e-07	3.5e-07	1.28e-06
Cj1049c		Cj1049c	LysE family transporter protein		0.869914	1.43818	1.82755	2.70979	0.000602563	3.34e-06	0.00131408	7.85e-06	1.28e-05	2.74e-05
Cj0619		Cj0619	MATE family transport protein		0.867228	1.64955	1.82415	3.13737	1.42e-05	1.39e-08	5.57e-05	8.31e-08	5.53e-08	2.96e-07
Cj1307		Cj1307	amino acid activating protein	58 kDa	0.863221	1.56313	1.81909	2.95495	1.39e-07	4.95e-10	1.7e-06	8.22e-09	1.95e-09	2.85e-08
Cj0426		Cj0426	ABC transporter ATP-binding protein	60 kDa	0.861182	1.35084	1.81653	2.5506	9.13e-07	1.19e-08	6.29e-06	7.3e-08	4.25e-08	2.4e-07
cheR	cheR	Cj0923c	Chemotaxis protein methyltransferase (EC 2.1.1.80)		0.859011	1.3362	1.81379	2.52486	1.6e-07	1.52e-09	1.8e-06	1.63e-08	5.59e-09	5.66e-08
Cj0901		Cj0901	amino acid ABC transporter permease		0.857015	0.00717472	1.81129	1.00499	1.94e-06	0.936078	1.11e-05	0.943187	2.1e-06	5.77e-06
Cj0617					0.852796	1.7856	1.806	3.44762	0.00023396	1.21e-07	0.000581067	4.62e-07	4.62e-07	1.6e-06
purD	purD	Cj1250	Phosphoribosylamine--glycine ligase (EC 6.3.4.13) (GARS) (Glycinamide ribonucleotide synthetase) (Phosphoribosylglycinamide synthetase)	45 kDa	0.851203	0.86164	1.804	1.8171	7.2e-08	9.53e-08	1.09e-06	3.76e-07	8.32e-08	4.08e-07
fdxA	fdxA	Cj0333c	Ferredoxin		0.850951	0.596834	1.80369	1.51239	0.000536585	0.00652128	0.00118976	0.00863716	0.00162158	0.0022705
mobA	mobA	Cj1350	Molybdenum cofactor guanylyltransferase (MoCo guanylyltransferase) (EC 2.7.7.77) (GTP:molybdopterin guanylyltransferase) (Mo-MPT guanylyltransferase) (Molybdopterin guanylyltransferase) (Molybdopterin-guanine dinucleotide synthase) (MGD synthase)		0.848737	0.888986	1.80092	1.85187	1.38e-05	4.79e-06	5.47e-05	1.1e-05	8.19e-06	1.84e-05
pseB	pseB	Cj1293	UDP-N-acetylglucosamine 4,6-dehydratase (inverting) (EC 4.2.1.115) (Pseudaminic acid biosynthesis protein B) (UDP-GlcNAc-inverting 4,6-dehydratase)	37 kDa	0.847614	1.48212	1.79952	2.79359	1.73e-06	5.28e-09	1.01e-05	3.84e-08	2.09e-08	1.39e-07
Cj1587c		Cj1587c	multidrug ABC transporter permease/ATP-binding protein		0.845856	1.99949	1.79733	3.99859	7.86e-06	7.68e-10	3.5e-05	1.09e-08	2.79e-09	3.63e-08
Cj1057c		Cj1057c	hypothetical protein Cj1057c		0.845483	2.36505	1.79687	5.15171	0.0157115	2.31e-06	0.0244265	5.68e-06	7.12e-06	1.63e-05
Cj0299		Cj0299	beta-lactamase		0.843222	0.216482	1.79405	1.1619	0.0001124	0.137151	0.000306932	0.154964	0.000311251	0.000490605
Cj1348c		Cj1348c	hypothetical protein Cj1348c		0.842261	2.76346	1.79286	6.79021	8.28e-06	1.82e-11	3.64e-05	1.42e-09	5.04e-11	4.92e-09
Cj0339		Cj0339	MFS transport protein	50 kDa	0.841302	0.702948	1.79167	1.62783	5.21e-07	2.78e-06	4.11e-06	6.74e-06	1.08e-06	3.24e-06
coaE	coaE	Cj1530	Dephospho-CoA kinase (EC 2.7.1.24) (Dephosphocoenzyme A kinase)		0.840601	2.38132	1.7908	5.21014	0.0203305	2.37e-06	0.0308713	5.81e-06	7.07e-06	1.62e-05
pseH	pseH	Cj1313	Acetyltransferase PseH (EC 2.3.1.-) (Pseudaminic acid biosynthesis protein H)		0.839433	-0.6303	1.78935	-1.54789	0.0293245	0.10598	0.0426733	0.121557	0.00504005	0.00648647
tmk	tmk	Cj0766c	Thymidylate kinase (EC 2.7.4.9) (dTMP kinase)	22 kDa	0.83902	1.25142	1.78884	2.38076	2.92e-05	2.87e-07	0.000100434	9.5e-07	1.07e-06	3.21e-06
Cj0873c		Cj0864	periplasmic protein		0.83583	1.37637	1.78488	2.59613	0.248843	0.0455979	0.294104	0.0545393	0.122448	0.13243
moaC	moaC	Cj0252	Cyclic pyranopterin monophosphate synthase accessory protein (Molybdenum cofactor biosynthesis protein C)		0.833567	1.70396	1.78209	3.25795	8.11e-07	5.39e-10	5.74e-06	8.67e-09	2.15e-09	3.01e-08
Cj0467		Cj0467	amino acid ABC transporter permease		0.829133	0.67986	1.77662	1.60198	8.6e-05	0.000230986	0.000247487	0.000377473	0.000154133	0.000258839
fldA	fldA	Cj1382c	Flavodoxin	17 kDa	0.823361	0.301697	1.76952	1.23259	7.26e-05	0.0416865	0.0002147	0.0501625	0.000243254	0.000389597
flgB	flgB	Cj0528c	Flagellar basal body rod protein FlgB		0.820954	1.5482	1.76657	2.92452	0.000478091	9.52e-07	0.00108114	2.63e-06	3.72e-06	9.27e-06
hypB	hypB	Cj0623	Hydrogenase isoenzymes formation protein	28 kDa	0.819188	1.57534	1.76441	2.98006	4.22e-06	8.16e-09	2.1e-05	5.39e-08	3.26e-08	1.96e-07
Cj1621		Cj1621	periplasmic protein	28 kDa	0.805241	1.2207	1.74744	2.33061	1.38e-05	2.91e-07	5.49e-05	9.61e-07	9.94e-07	3.05e-06
thiH	thiH	Cj1044c	Thiazole biosynthesis protein ThiH	43 kDa	0.804474	0.533059	1.74651	1.44699	8.09e-06	0.000195535	3.58e-05	0.000323587	2.56e-05	5.04e-05
Cj0480c		Cj0480c	transcriptional regulator		0.80384	2.42657	1.74574	5.37615	0.00562715	1.54e-07	0.00964308	5.64e-07	4.46e-07	1.56e-06
ribA	ribA	Cj0996	GTP cyclohydrolase II (EC 3.5.4.25)	21 kDa	0.803799	1.83619	1.74569	3.57067	2.89e-06	2.68e-09	1.54e-05	2.41e-08	1.07e-08	8.75e-08
Cj0898		Cj0898	histidine triad (HIT) family protein	14 kDa	0.802099	1.24346	1.74364	2.36766	5.58e-06	1.34e-07	2.62e-05	4.99e-07	4.46e-07	1.56e-06
Cj1356c		Cj1356c	integral membrane protein	21 kDa	0.800972	2.37659	1.74227	5.19308	0.000105047	8.51e-10	0.000292882	1.15e-08	2.52e-09	3.38e-08
fbp	fbp	Cj0840c	Fructose-1,6-bisphosphatase class 1 (FBPase class 1) (EC 3.1.3.11) (D-fructose-1,6-bisphosphate 1-phosphohydrolase class 1)	32 kDa	0.797256	1.44916	1.73779	2.73048	7.65e-07	2.29e-09	5.49e-06	2.19e-08	9.07e-09	8.04e-08
cdtB	cdtB	Cj0078c	Cytolethal distending toxin B	29 kDa	0.796464	1.63752	1.73684	3.11131	0.000328237	3.38e-07	0.000767332	1.11e-06	1.31e-06	3.87e-06
Cj0254		Cj0254	hypothetical protein Cj0254	44 kDa	0.790019	0.384376	1.7291	1.3053	0.000667562	0.0363883	0.00143616	0.0440869	0.00234673	0.00317687
greA	greA	Cj0287c	Transcription elongation factor GreA (Transcript cleavage factor GreA)	18 kDa	0.788531	0.821746	1.72731	1.76754	0.00020421	0.000120457	0.000520164	0.000207093	0.000179325	0.000296762
Cj0792		Cj0792	hypothetical protein Cj0792		0.78849	1.11896	1.72727	2.17191	0.0033747	0.000116734	0.00607752	0.000201127	0.000395483	0.000610678
pseA	pseA	Cj1316c	Pseudaminic acid biosynthesis PseA protein	44 kDa	0.787889	1.2355	1.72655	2.35462	1.2e-06	1.14e-08	7.59e-06	7.13e-08	4.22e-08	2.4e-07
folE	folE	Cj0194	GTP cyclohydrolase 1 (EC 3.5.4.16) (GTP cyclohydrolase I) (GTP-CH-I)	22 kDa	0.787782	1.5815	1.72642	2.99281	7.9e-05	8.78e-08	0.000228693	3.54e-07	3.46e-07	1.28e-06
chuB	chuB	Cj1615	Putative haemin uptake system permease protein		0.786349	2.15345	1.7247	4.44889	0.0316689	9.19e-06	0.0455849	1.93e-05	2.82e-05	5.5e-05
Cj1155c		Cj1155c	cation-transporting ATPase		0.784038	1.66718	1.72194	3.17593	5.49e-06	1.61e-09	2.59e-05	1.72e-08	6.2e-09	6.02e-08
Cj0732		Cj0732	ABC transporter ATP-binding protein		0.782714	1.2781	1.72036	2.42519	0.00188381	1.5e-05	0.00360027	2.99e-05	5.67e-05	0.000102871
Cj0733		Cj0733	HAD-superfamily hydrolase		0.777753	0.958887	1.71446	1.94381	0.0451926	0.0116168	0.0631111	0.0149385	0.0294541	0.0341025
Cj1674		Cj1674	hypothetical protein Cj1674	33 kDa	0.777289	1.17742	1.71391	2.26172	1.03e-05	1.37e-07	4.35e-05	5.05e-07	4.92e-07	1.69e-06
dapF	dapF	Cj1531	Diaminopimelate epimerase (DAP epimerase) (EC 5.1.1.7)		0.770988	1.65619	1.70644	3.15183	1.13e-05	3.12e-09	4.67e-05	2.68e-08	1.2e-08	9.43e-08
Cj0422c		Cj0422c	H-T-H containing protein		0.767061	1.1821	1.7018	2.26907	0.0001754	2.07e-06	0.000452573	5.21e-06	7.63e-06	1.73e-05
flgK	flgK	Cj1466	Putative flagellar hook-associated protein		0.766814	1.72247	1.70151	3.30001	3e-05	4.82e-09	0.000102593	3.61e-08	1.79e-08	1.25e-07
flgR	flgR	Cj1024c	Sigma-54 associated transcriptional activator	49 kDa	0.76662	0.842776	1.70128	1.7935	7.62e-06	4.11e-06	3.41e-05	9.55e-06	5.84e-06	1.38e-05
nuoG	nuoG	Cj1573c	Putative NADH dehydrogenase I chain G (EC 1.6.5.3)	93 kDa	0.765341	0.431732	1.69977	1.34885	5.98e-07	0.000113173	4.57e-06	0.000196051	2.31e-06	6.2e-06
Cj0771c		Cj0771c	NLPA family lipoprotein	29 kDa	0.76439	1.49497	1.69865	2.81858	2.55e-05	2.66e-08	8.97e-05	1.34e-07	1.06e-07	4.93e-07
Cj1086c		Cj1086c	hypothetical protein Cj1086c	14 kDa	0.763466	1.12902	1.69756	2.1871	4.35e-05	6.2e-07	0.000140243	1.85e-06	2.23e-06	6.03e-06
gatB	gatB	Cj1197c	Aspartyl/glutamyl-tRNA(Asn/Gln) amidotransferase subunit B (Asp/Glu-ADT subunit B) (EC 6.3.5.-)	53 kDa	0.757766	1.16652	1.69087	2.24469	1.12e-06	3.21e-08	7.17e-06	1.58e-07	1.03e-07	4.86e-07
dnaE	dnaE	Cj0718	DNA polymerase III subunit alpha (EC 2.7.7.7)	137 kDa	0.757746	0.737999	1.69085	1.66786	3.78e-07	7.05e-07	3.38e-06	2.04e-06	5.2e-07	1.76e-06
glmM	glmM	Cj0360	Phosphoglucosamine mutase (EC 5.4.2.10)	49 kDa	0.756212	0.890517	1.68905	1.85384	1.92e-06	5.76e-07	1.11e-05	1.75e-06	1.01e-06	3.1e-06
eno	eno	Cj1672c	Enolase (EC 4.2.1.11) (2-phospho-D-glycerate hydro-lyase) (2-phosphoglycerate dehydratase)	45 kDa	0.754992	0.634975	1.68762	1.55291	3.67e-07	2.49e-06	3.34e-06	6.07e-06	8.17e-07	2.57e-06
Cj0385c		Cj0385c	integral membrane protein		0.752864	0.821614	1.68514	1.76738	2.25e-06	5.61e-07	1.26e-05	1.72e-06	1.05e-06	3.2e-06
Cj0997		Cj0997	rRNA small subunit methyltransferase G		0.752519	0.617731	1.68473	1.53446	0.00275862	0.00560789	0.00507713	0.00748345	0.00512353	0.00658858
cfbpB	cfbpB	Cj0174c	Putative iron-uptake ABC transport system permease protein		0.75233	1.19615	1.68451	2.29127	0.000484355	3.26e-06	0.00109361	7.7e-06	1.25e-05	2.67e-05
fliQ	fliQ	Cj1675	Flagellar biosynthetic protein		0.751391	3.01625	1.68341	8.09063	0.0320689	1.72e-07	0.0461189	6.17e-07	3.94e-07	1.42e-06
dccS	dccS	Cj1222c	Two-component sensor (Histidine kinase)		0.749642	1.55092	1.68138	2.93004	0.00613905	1.03e-05	0.0103972	2.13e-05	3.8e-05	7.16e-05
Cj1539c		Cj1539c	anion-uptake ABC transporter permease		0.746203	1.707	1.67737	3.26481	8.59e-05	1.13e-08	0.000247487	7.09e-08	4.09e-08	2.34e-07
gapA	gapA	Cj1403c	Glyceraldehyde 3-phosphate dehydrogenase	36 kDa	0.745791	0.801189	1.67689	1.74254	1.07e-06	5.83e-07	7.01e-06	1.77e-06	7.99e-07	2.53e-06
pgpA	pgpA	Cj1610	Putative phosphatidylglycerophosphatase (EC 3.1.3.27)		0.745619	0.849894	1.67669	1.80237	4.24e-06	7.04e-07	2.1e-05	2.04e-06	1.52e-06	4.38e-06
hypD	hypD	Cj0625	Hydrogenase isoenzymes formation protein	40 kDa	0.743164	0.647569	1.67384	1.56653	5.19e-05	0.000110584	0.000162955	0.000192195	8.32e-05	0.00014699
Cj0459c		Cj0459c	hypothetical protein Cj0459c	10 kDa	0.742975	2.65234	1.67362	6.28685	0.00607993	8.86e-08	0.010308	3.55e-07	2.43e-07	9.8e-07
fdhD	fdhD	Cj1508c	FdhD protein	29 kDa	0.741434	1.96424	1.67184	3.90206	1.67e-05	4.54e-09	6.34e-05	3.48e-08	1.74e-08	1.22e-07
Cj0496		Cj0496	hypothetical protein Cj0496		0.738991	0.549434	1.66901	1.46351	5.66e-06	5.22e-05	2.64e-05	9.6e-05	1.44e-05	3.04e-05
moeB	moeB	Cj1046c	Putative molybdopterin biosynthesis protein	30 kDa	0.737318	1.12797	1.66707	2.18551	4.56e-07	5.78e-09	3.84e-06	4.12e-08	2.07e-08	1.39e-07
Cj0937		Cj0937	integral membrane protein		0.735167	0.535855	1.66459	1.4498	0.0860395	0.167791	0.112736	0.187324	0.185413	0.19718
nuoN	nuoN	Cj1566c	NADH-quinone oxidoreductase subunit N (EC 1.6.99.5) (NADH dehydrogenase I subunit N) (NDH-1 subunit N)		0.734842	0.792631	1.66421	1.73223	0.00011646	5.29e-05	0.000314243	9.7e-05	8.6e-05	0.000151047
Cj1426c		Cj1426c	methyltransferase family protein	33 kDa	0.734396	0.640082	1.6637	1.55842	1.08e-05	2.67e-05	4.5e-05	5.11e-05	1.77e-05	3.65e-05
nuoA	nuoA	Cj1579c	NADH-quinone oxidoreductase subunit (EC 1.6.99.5)		0.733716	0.670348	1.66292	1.59146	6.58e-05	0.000114418	0.000198117	0.000197564	9.72e-05	0.00016889
panC	panC	Cj0297c	Pantothenate synthetase (PS) (EC 6.3.2.1) (Pantoate--beta-alanine ligase) (Pantoate-activating enzyme)	32 kDa	0.733255	0.636773	1.66239	1.55485	2.76e-06	8.46e-06	1.49e-05	1.8e-05	4.8e-06	1.16e-05
hipO	hipO	Cj0985c	Hippurate hydrolase (EC 3.5.1.32) (Benzoylglycine amidohydrolase) (Hippuricase)	43 kDa	0.730275	0.990787	1.65896	1.98727	0.000185158	6.41e-06	0.000476207	1.4e-05	2.09e-05	4.17e-05
Cj0979c		Cj0979c	nuclease		0.730079	0.114481	1.65873	1.08259	0.000563187	0.439387	0.00123839	0.469977	0.00119059	0.00170298
xerD	xerD	Cj0863c	DNA recombinase		0.729274	-0.500585	1.6578	-1.41479	1.32e-05	0.000399198	5.3e-05	0.00063048	4.82e-07	1.66e-06
Cj1584c		Cj1584c	peptide ABC transporter substrate-binding protein	59 kDa	0.728977	1.40188	1.65746	2.64246	1.34e-05	1.58e-08	5.39e-05	9.16e-08	6.31e-08	3.24e-07
oorD	oorD	Cj0535	OORD subunit of 2-oxoglutarate:acceptor oxidoreductase	11 kDa	0.728575	0.642534	1.657	1.56107	0.000804453	0.00131401	0.00169853	0.0019052	0.0012721	0.0018082
Cj0715		Cj0715	5-hydroxyisourate hydrolase	16 kDa	0.726552	0.996786	1.65468	1.99555	1.29e-06	1.16e-07	8.02e-06	4.45e-07	2.94e-07	1.12e-06
Cj0691		Cj0691	membrane protein	19 kDa	0.725466	1.82692	1.65343	3.54778	4.4e-05	3.73e-09	0.000141622	3.07e-08	1.32e-08	1.02e-07
metB	metB	Cj1727c	Putative O-acetylhomoserine (Thiol)-lyase (EC 2.5.1.49)	47 kDa	0.72293	0.80741	1.65053	1.75007	0.000285982	7.78e-05	0.000687738	0.000138146	0.000156847	0.000262291
Cj1300		Cj1300	SAM domain-containing methyltransferase	34 kDa	0.722264	1.127	1.64977	2.18404	6.57e-06	7.77e-08	3e-05	3.23e-07	2.83e-07	1.1e-06
Cj1721c		Cj1721c	outer membrane protein		0.722121	1.27895	1.64961	2.42662	0.0294294	0.00059834	0.0427869	0.000912411	0.0021087	0.00289152
rnc	rnc	Cj1635c	Ribonuclease 3 (EC 3.1.26.3) (Ribonuclease III) (RNase III)	25 kDa	0.719854	0.734265	1.64702	1.66355	1.79e-05	8.04e-06	6.72e-05	1.72e-05	1.25e-05	2.68e-05
thiS	thiS	Cj1047c	Putative thiamine biosynthesis protein		0.719611	1.58327	1.64674	2.99648	0.00695234	4.85e-06	0.0116384	1.1e-05	1.73e-05	3.57e-05
nuoM	nuoM	Cj1567c	NADH dehydrogenase I chain M (EC 1.6.5.3)		0.717504	0.961606	1.64433	1.94748	1.11e-05	8.75e-07	4.58e-05	2.45e-06	2.34e-06	6.26e-06
Cj0842		Cj0842	lipoprotein		0.717469	2.04478	1.64429	4.12611	0.341708	0.00698983	0.392496	0.00921939	0.0190782	0.0227398
Cj1136		Cj1136	glycosyltransferase	46 kDa	0.712556	0.979602	1.6387	1.97192	3.79e-05	1.15e-06	0.000123734	3.13e-06	3.77e-06	9.37e-06
sdaA	sdaA	Cj1624c	L-serine dehydratase (EC 4.3.1.17)	50 kDa	0.708248	0.844564	1.63382	1.79572	6.19e-05	1.84e-05	0.000188811	3.62e-05	3.45e-05	6.57e-05
purS	purS	Cj0513	Phosphoribosylformylglycinamidine (FGAM) synthase		0.70812	1.15496	1.63367	2.22678	0.00264919	2.28e-05	0.00488704	4.42e-05	8.58e-05	0.000151003
corA	corA	Cj0726c	Magnesium transport protein CorA	38 kDa	0.707204	1.27659	1.63264	2.42266	3.05e-06	2.02e-08	1.59e-05	1.08e-07	7.7e-08	3.83e-07
Cj1257c		Cj1257c	efflux pump protein		0.705967	0.759014	1.63124	1.69233	0.00295052	0.00116058	0.0054178	0.00169353	0.00226102	0.00307128
Cj1556		Cj1556	transcriptional regulator		0.703806	2.07277	1.6288	4.20694	0.0178069	1.51e-06	0.0274165	3.93e-06	4.43e-06	1.08e-05
cysC	cysC	Cj1415c	Putative adenylylsulfate kinase (EC 2.7.1.25)	20 kDa	0.698122	0.16944	1.62239	1.12462	7.03e-06	0.0612194	3.2e-05	0.0718212	1.89e-05	3.86e-05
gatA	gatA	Cj1059c	Glutamyl-tRNA(Gln) amidotransferase subunit A (Glu-ADT subunit A) (EC 6.3.5.-)	49 kDa	0.696388	0.519797	1.62044	1.43375	1.9e-06	2.63e-05	1.1e-05	5.04e-05	5.26e-06	1.26e-05
rep	rep	Cj0451	Ribulose-phosphate 3-epimerase (EC 5.1.3.1)	24 kDa	0.695228	1.28448	1.61914	2.43595	7.66e-05	1.57e-07	0.000223691	5.68e-07	6.23e-07	2.05e-06
Cj0448c		Cj0448c	MCP-type signal transduction protein	41 kDa	0.695095	0.33472	1.61899	1.26113	3.32e-05	0.00742194	0.00011158	0.00974895	0.000124272	0.000212732
Cj1588c		Cj1588c	MFS transport protein		0.692987	0.672928	1.61663	1.59431	4.58e-05	3.09e-05	0.000145659	5.85e-05	4.15e-05	7.75e-05
Cj0144		Cj0144	methyl-accepting chemotaxis signal transduction protein	72 kDa	0.687002	0.426585	1.60993	1.34405	5.42e-06	0.000363392	2.56e-05	0.00057852	1.96e-05	3.98e-05
Cj0008		Cj0008	hypothetical protein Cj0008	70 kDa	0.684982	1.22526	1.60768	2.33798	0.00118366	1.43e-05	0.00238833	2.86e-05	5.28e-05	9.63e-05
Cj0653c		Cj0653c	aminopeptidase		0.684629	1.10413	1.60729	2.14969	7.57e-05	5.99e-07	0.000221908	1.81e-06	2.27e-06	6.12e-06
Cj1516		Cj1516	oxidoreductase	59 kDa	0.683493	0.161604	1.60602	1.11853	4.57e-05	0.141135	0.000145659	0.159352	0.00011787	0.000202426
Cj0025c		Cj0025c	sodium:dicarboxylate family transmembrane symporter		0.683039	1.6002	1.60552	3.03184	0.0276956	0.000172256	0.0405998	0.000287757	0.000618169	0.000924061
Cj1680c		Cj1680c	periplasmic protein		0.682874	1.42774	1.60533	2.69024	0.000166846	1.25e-07	0.000432604	4.73e-07	4.83e-07	1.66e-06
Cj0716		Cj0716	phospho-2-dehydro-3-deoxyheptonate aldolase	50 kDa	0.681205	0.205998	1.60348	1.15348	9.37e-05	0.0923501	0.000265798	0.106769	0.000279488	0.000443171
Cj1094c					0.679988	-0.6656	1.60213	-1.58623	0.415533	0.465401	0.466852	0.495597	0.316252	0.32993
Cj0261c		Cj0261c	SAM-dependent methyltransferase	28 kDa	0.679988	1.99112	1.60213	3.97546	0.00123461	3.38e-08	0.00247856	1.63e-07	1.04e-07	4.86e-07
hydA2	hydA2	Cj1399c	Putative Ni/Fe-hydrogenase small subunit	56 kDa	0.678848	0.353963	1.60086	1.27807	5.41e-05	0.00454476	0.000168865	0.00611085	0.000200072	0.000326013
Cj0605		Cj0605	amidohydrolase		0.677564	1.13904	1.59944	2.20234	1.15e-05	4.71e-08	4.72e-05	2.16e-07	1.84e-07	7.87e-07
Cj0251c		Cj0251c	highly acidic protein		0.676248	-0.0490062	1.59798	-1.03455	0.0274888	0.853562	0.0403709	0.868326	0.0349124	0.0399285
Cj1321					0.67616	1.73245	1.59788	3.32293	0.0026048	2.38e-07	0.0048219	8.1e-07	7.76e-07	2.46e-06
Cj1301		Cj1301	hypothetical protein Cj1301		0.675126	0.226312	1.59674	1.16984	0.000513231	0.109132	0.00114435	0.124901	0.00163388	0.0022857
glyS	glyS	Cj1234	Glycine--tRNA ligase beta subunit (EC 6.1.1.14) (Glycyl-tRNA synthetase beta subunit)	76 kDa	0.673537	1.16195	1.59498	2.23759	9.81e-07	7.73e-09	6.59e-06	5.17e-08	2.9e-08	1.8e-07
nadD	nadD	Cj1404	Probable nicotinate-nucleotide adenylyltransferase (EC 2.7.7.18) (Deamido-NAD(+) diphosphorylase) (Deamido-NAD(+) pyrophosphorylase) (Nicotinate mononucleotide adenylyltransferase) (NaMN adenylyltransferase)		0.672091	0.848486	1.59338	1.80061	0.000281432	2.46e-05	0.000678848	4.74e-05	6.79e-05	0.000121363
Cj0557c		Cj0557c	integral membrane protein		0.670885	0.959787	1.59205	1.94502	0.0105723	0.000670564	0.017157	0.0010167	0.00213552	0.00292075
coaD	coaD	Cj0767c	Phosphopantetheine adenylyltransferase (EC 2.7.7.3) (Dephospho-CoA pyrophosphorylase) (Pantetheine-phosphate adenylyltransferase) (PPAT)	18 kDa	0.670068	1.40709	1.59115	2.65202	0.000160604	1.41e-07	0.000419837	5.2e-07	5.51e-07	1.84e-06
Cj1515c		Cj1515c	carboxynorspermidine/carboxyspermidine decarboxylase	43 kDa	0.665124	1.1666	1.5857	2.24483	3.38e-06	1.16e-08	1.72e-05	7.19e-08	4.58e-08	2.55e-07
proA	proA	Cj0558c	Gamma-glutamyl phosphate reductase (GPR) (EC 1.2.1.41) (Glutamate-5-semialdehyde dehydrogenase) (Glutamyl-gamma-semialdehyde dehydrogenase) (GSA dehydrogenase)	46 kDa	0.661068	1.02842	1.58125	2.03979	1.14e-05	2.09e-07	4.69e-05	7.25e-07	7.26e-07	2.33e-06
pglF	pglF	Cj1120c	UDP-N-acetyl-alpha-D-glucosamine C6 dehydratase (UDP-GlcNAc C6 dehydratase) (EC 4.2.1.135) (Protein glycosylation pathway protein F) (UDP-N-acetylglucosamine 4,6-dehydratase (configuration-retaining))	67 kDa	0.657453	0.974897	1.5773	1.9655	8.34e-07	1.6e-08	5.84e-06	9.2e-08	5.45e-08	2.92e-07
pglE	pglE	Cj1121c	UDP-4-amino-4,6-dideoxy-N-acetyl-alpha-D-glucosamine transaminase (EC 2.6.1.91) (Protein glycosylation pathway protein E) (UDP-4-keto-6-deoxy-GlcNAc C4 aminotransferase)	44 kDa	0.654633	1.10914	1.57421	2.15718	3.67e-05	3.41e-07	0.000121116	1.12e-06	1.28e-06	3.8e-06
dsbD	dsbD	Cj0603c	Thiol:disulfide interchange protein DsbD (EC 1.8.1.8) (Protein-disulfide reductase) (Disulfide reductase)	64 kDa	0.649339	2.28774	1.56845	4.8829	0.00203727	1.04e-08	0.00383826	6.52e-08	2.75e-08	1.74e-07
Cj1429c		Cj1429c	hypothetical protein Cj1429c	36 kDa	0.648971	0.439854	1.56805	1.35647	0.000347688	0.00386278	0.000809725	0.00525602	0.00101892	0.00147465
trpS	trpS	Cj0388	Tryptophan--tRNA ligase (EC 6.1.1.2) (Tryptophanyl-tRNA synthetase) (TrpRS)	36 kDa	0.646666	1.05642	1.56555	2.07977	3.04e-06	2.22e-08	1.59e-05	1.17e-07	8.4e-08	4.1e-07
gltX	gltX	Cj1288c	Glutamate--tRNA ligase 2 (EC 6.1.1.17) (Glutamyl-tRNA synthetase 2) (GluRS 2)	53 kDa	0.64489	1.12669	1.56362	2.18357	0.000240826	1.89e-06	0.000596259	4.81e-06	7.16e-06	1.64e-05
Cj0602c		Cj0602c	MOSC-domain-containing protein		0.642114	1.16679	1.56061	2.24511	0.00129695	3.12e-06	0.00259087	7.4e-06	1.21e-05	2.6e-05
Cj0768c		Cj0768c	3-polyprenyl-4-hydroxybenzoate decarboxylase	21 kDa	0.63674	0.904562	1.55481	1.87198	0.000799978	1.84e-05	0.00169132	3.62e-05	6.44e-05	0.00011573
flaB	flaB	Cj1338c	Flagellin B	59 kDa	0.634615	0.0618059	1.55252	1.04377	0.000389767	0.614653	0.000900593	0.644617	0.000674149	0.00100023
Cj1640		Cj1640	hypothetical protein Cj1640		0.633858	0.878332	1.55171	1.83825	9.04e-05	2.52e-06	0.000257478	6.14e-06	8.4e-06	1.87e-05
mobB	mobB	Cj0841c	Putative molybdopterin-guanine dinucleotide biosynthesis protein		0.633794	2.74487	1.55164	6.70331	0.00158436	8.46e-10	0.00309106	1.15e-08	1.92e-09	2.85e-08
Cj0006		Cj0006	Na+/H+ antiporter family protein		0.632351	-0.388588	1.55009	-1.30911	7.15e-05	0.00283925	0.000212662	0.00395113	4.04e-06	9.93e-06
Cj1546		Cj1546	transcriptional regulator		0.631616	0.600968	1.5493	1.51673	8.99e-05	6.85e-05	0.000256394	0.000122438	8.88e-05	0.000154955
Cj0170		Cj0170	hypothetical protein Cj0170		0.631238	1.27734	1.54889	2.42392	0.00298488	1.19e-05	0.00546583	2.43e-05	4.54e-05	8.4e-05
hsdR	hsdR	Cj1549c	Putative type I restriction enzyme R protein (EC 3.1.21.3)	116 kDa	0.630257	0.777494	1.54784	1.71415	5.52e-05	8.45e-06	0.000172129	1.8e-05	1.95e-05	3.97e-05
Cj0723c		Cj0723c	integral membrane zinc-metalloprotease	45 kDa	0.62814	1.06906	1.54557	2.09807	1.78e-05	7.99e-08	6.68e-05	3.3e-07	3.11e-07	1.17e-06
pstS	pstS	Cj0613	Putative periplasmic phosphate binding protein		0.627571	3.04605	1.54496	8.25945	0.00791916	2.09e-09	0.0131189	2.07e-08	4.25e-09	4.73e-08
lgt	lgt	Cj0407	Prolipoprotein diacylglyceryl transferase (EC 2.4.99.-)		0.625784	1.13512	1.54305	2.19637	1.71e-05	3.74e-08	6.47e-05	1.79e-07	1.49e-07	6.54e-07
Cj1397		Cj1397	ferrous iron transport protein		0.624492	2.87908	1.54167	7.35679	0.0209661	1.71e-08	0.0316379	9.66e-08	3.53e-08	2.08e-07
Cj0430		Cj0430	integral membrane protein		0.624345	2.32534	1.54151	5.01185	0.00010493	1.03e-10	0.000292882	3.42e-09	2.6e-10	1.01e-08
tatC	tatC	Cj0578c	Sec-independent protein translocase protein TatC		0.623956	1.10531	1.5411	2.15145	0.0016846	8.29e-06	0.00325866	1.77e-05	3.18e-05	6.16e-05
fabI	fabI	Cj1400c	Enoyl-[acyl-carrier-protein] reductase [NADH] (EC 1.3.1.9)	30 kDa	0.623042	0.36999	1.54012	1.29234	2.25e-05	0.000932382	8.12e-05	0.00138724	7.83e-05	0.000138602
Cj0540		Cj0540	exporting protein		0.622949	0.416007	1.54002	1.33423	4.3e-05	0.0006276	0.000138698	0.000955199	0.000126937	0.000216829
ceuE	ceuE	Cj1355	Enterochelin uptake periplasmic binding protein		0.62255	0.860706	1.53959	1.81593	0.000311084	1.02e-05	0.00073807	2.12e-05	3.38e-05	6.48e-05
Cj0975		Cj0975	outer-membrane protein		0.6201	1.1478	1.53698	2.21576	0.039997	0.000574321	0.0563997	0.000882547	0.00202303	0.00278123
Cj1112c		Cj1112c	methionine sulfoxide reductase B		0.620026	1.04094	1.5369	2.05757	1.35e-05	6.54e-08	5.39e-05	2.82e-07	2.54e-07	1.02e-06
gatC	gatC	Cj0398	Glutamyl-tRNA(Gln) amidotransferase subunit C (Glu-ADT subunit C) (EC 6.3.5.-)		0.618913	1.891	1.53572	3.70892	0.000931448	4.24e-08	0.00193081	1.98e-07	1.36e-07	6.13e-07
Cj0198c		Cj0198c	recombination factor protein RarA		0.616932	0.860448	1.53361	1.8156	0.000570186	1.46e-05	0.00125033	2.93e-05	5.03e-05	9.2e-05
cfrA	cfrA	Cj0755	Ferric enterobactin uptake receptor		0.616818	1.32702	1.53349	2.50884	0.0558303	0.000271008	0.0762935	0.000438461	0.000925415	0.00134422
waaF	waaF	Cj1148	Heptosyltransferase II		0.614654	1.02113	1.53119	2.02951	0.112086	0.0101738	0.142128	0.0131681	0.0311136	0.0358674
Cj0378c		Cj0378c	ferric reductase-like transmembrane protein		0.614496	-0.0065232	1.53102	-1.00453	0.316724	0.991169	0.367016	0.991169	0.497763	0.510592
Cj1251		Cj1251	hypothetical protein Cj1251		0.612922	-0.40425	1.52935	-1.3234	0.0142219	0.0838535	0.0224171	0.0971578	0.00215013	0.0029382
Cj1207c		Cj1207c	lipoprotein thiredoxin	21 kDa	0.612128	1.3878	1.52851	2.6168	2.84e-05	1.37e-08	9.8e-05	8.22e-08	5.32e-08	2.87e-07
Cj0944c		Cj0944c	periplasmic protein		0.610349	1.37394	1.52663	2.59177	0.000789811	2.54e-07	0.00167205	8.56e-07	9.27e-07	2.89e-06
Cj0791c		Cj0791c	aminotransferase	48 kDa	0.610332	1.23293	1.52661	2.35044	2.71e-05	2.33e-08	9.41e-05	1.21e-07	9.22e-08	4.44e-07
Cj0728		Cj0728	periplasmic protein		0.608215	1.15174	1.52437	2.22182	0.0340985	0.000343626	0.0486424	0.000548149	0.00122328	0.00174347
galU	galU	Cj1536c	UTP--glucose-1-phosphate uridylyltransferase (EC 2.7.7.9)	31 kDa	0.607224	1.23261	1.52332	2.34992	3.61e-05	7.51e-08	0.000119212	3.16e-07	2.98e-07	1.13e-06
racR	racR	Cj1261	Two-component regulator	25 kDa	0.606684	0.60539	1.52276	1.52139	0.0001684	0.000224801	0.000435923	0.000368952	0.00022676	0.000366128
recA	recA	Cj1673c	Protein RecA (Recombinase A)	37 kDa	0.599671	0.652041	1.51537	1.57139	3.74e-05	2.6e-05	0.000122378	5e-05	3.43e-05	6.54e-05
Cj1002c		Cj1002c	phosphoglycerate/bisphosphoglycerate mutase		0.598639	0.848589	1.51429	1.80074	0.0223899	0.00158118	0.0335954	0.00227392	0.00502129	0.00646755
Cj1677		Cj1677	lipoprotein		0.59596	1.84202	1.51148	3.58511	0.00035915	3.48e-09	0.000834695	2.9e-08	1.02e-08	8.57e-08
murF	murF	Cj0795c	UDP-N-acetylmuramoyl-tripeptide D-alanyl-D-alanine ligase (EC 6.3.2.10)	55 kDa	0.591723	0.950786	1.50705	1.93293	4.46e-05	4.14e-07	0.000142625	1.33e-06	1.55e-06	4.44e-06
fliL	fliL	Cj1408	Putative flagellar protein	20 kDa	0.591305	-0.0447049	1.50661	-1.03147	3.37e-06	0.500612	1.72e-05	0.53167	2.48e-06	6.55e-06
Cj0866		Cj0860	integral membrane protein		0.590619	0.885307	1.50589	1.84716	0.00580629	0.0001407	0.00990741	0.00024044	0.000496454	0.000754876
pglC	pglC	Cj1124c	Galactosyltransferase		0.588298	0.71255	1.50347	1.6387	5.66e-05	5.1e-06	0.00017484	1.15e-05	1.36e-05	2.88e-05
Cj0486		Cj0486	sugar transporter		0.584373	0.928224	1.49939	1.90293	0.031646	0.00107743	0.0455849	0.00158675	0.00368501	0.00486056
selA	selA	Cj1378	L-seryl-tRNA(Sec) selenium transferase (EC 2.9.1.1) (Selenocysteine synthase) (Sec synthase) (Selenocysteinyl-tRNA(Sec) synthase)	51 kDa	0.582601	1.20697	1.49755	2.30852	0.000295237	4.77e-07	0.000704673	1.5e-06	1.87e-06	5.21e-06
Cj0772c		Cj0772c	NLPA family lipoprotein	29 kDa	0.582033	2.22762	1.49696	4.6836	0.00235791	9.3e-08	0.00439041	3.68e-07	2.87e-07	1.11e-06
Cj1376		Cj1376	periplasmic protein	31 kDa	0.579102	0.285888	1.49392	1.21916	0.00709325	0.113082	0.0118122	0.1289	0.0223903	0.0263454
Cj1308		Cj1308	acyl carrier protein		0.577448	0.659465	1.49221	1.5795	0.0557971	0.0373903	0.0762935	0.0451634	0.0705735	0.0784041
kdpD					0.575546	0.710988	1.49024	1.63692	0.000625877	5.3e-05	0.00135749	9.7e-05	0.000149903	0.00025307
Cj0262c		Cj0262c	methyl-accepting chemotaxis signal transduction protein	73 kDa	0.573397	-2.10874	1.48802	-4.31315	0.00133331	1.62e-08	0.00264337	9.27e-08	3.86e-09	4.5e-08
Cj1011		Cj1011	CorA-like Mg2+ transporter protein		0.57257	0.428331	1.48717	1.34568	0.00922546	0.0264863	0.0150945	0.0325356	0.0209833	0.0248183
kdpA					0.57018	1.28093	1.48471	2.42995	0.0651082	0.000260151	0.0870296	0.000422181	0.000870517	0.00127377
Cj0727		Cj0727	substrate-binding protein		0.567653	1.53453	1.48211	2.89695	0.168684	0.000805291	0.205781	0.00120378	0.00240308	0.00324487
cgpA	cgpA	Cj1670c	Putative periplasmic protein	25 kDa	0.566455	0.574481	1.48088	1.48914	8.08e-06	4.71e-06	3.58e-05	1.08e-05	6.48e-06	1.51e-05
Cj1639		Cj1639	NifU protein		0.565991	0.715515	1.4804	1.64207	0.00116295	0.000230574	0.00234952	0.000377473	0.000537537	0.000813459
Cj0980		Cj0980	peptidase	47 kDa	0.564991	0.885556	1.47938	1.84748	7.54e-06	1.32e-07	3.39e-05	4.94e-07	4.59e-07	1.6e-06
Cj1412c		Cj1412c	integral membrane protein	44 kDa	0.564565	1.54675	1.47894	2.92158	0.000261398	1.55e-08	0.000638261	9.06e-08	5.24e-08	2.84e-07
Cj1235		Cj1235	peptidase M23 family protein	31 kDa	0.561965	0.486839	1.47628	1.40137	0.000113127	0.000230787	0.00030786	0.000377473	0.000182461	0.000301014
panB	panB	Cj0298c	3-methyl-2-oxobutanoate hydroxymethyltransferase (EC 2.1.2.11) (Ketopantoate hydroxymethyltransferase) (KPHMT)	30 kDa	0.561278	-0.25299	1.47558	-1.19167	1.6e-05	0.00581046	6.14e-05	0.00772786	1.77e-06	4.97e-06
tatB	tatB	Cj0579c	Sec-independent protein translocase protein TatB	16 kDa	0.559982	1.54754	1.47425	2.92319	0.000196696	1.94e-08	0.00050344	1.05e-07	6.8e-08	3.46e-07
pdxA	pdxA	Cj1239	4-hydroxythreonine-4-phosphate dehydrogenase (EC 1.1.1.262) (4-(phosphohydroxy)-L-threonine dehydrogenase)		0.558889	0.730064	1.47313	1.65871	0.0842026	0.0210719	0.110603	0.0262287	0.0547849	0.0612053
Cj1208		Cj1208	5-formyltetrahydrofolate cyclo-ligase		0.557189	2.02772	1.4714	4.07761	0.00161207	3.78e-09	0.00313743	3.09e-08	9.54e-09	8.29e-08
Cj0449c		Cj0449c	hypothetical protein Cj0449c		0.554529	0.974937	1.46869	1.96556	0.00223408	4.36e-05	0.00418923	8.07e-05	0.000156027	0.000261193
Cj0417		Cj0417	hypothetical protein Cj0417		0.552819	2.55507	1.46695	5.87695	0.00108295	1.65e-10	0.00221033	4.38e-09	3.46e-10	1.08e-08
Cj1623		Cj1623	membrane protein		0.552561	0.104927	1.46669	1.07544	0.432778	0.875359	0.485199	0.888757	0.696548	0.704066
Cj0742					0.552252	1.96651	1.46637	3.90822	0.182845	9.82e-05	0.220557	0.000171749	0.000249832	0.00039933
Cj1200		Cj1200	NLPA family lipoprotein		0.548922	0.621783	1.46299	1.53878	0.0191616	0.00577753	0.0292756	0.00769049	0.0134936	0.0163983
Cj0910		Cj0910	periplasmic protein	17 kDa	0.548782	0.185909	1.46285	1.13753	0.0509722	0.442789	0.0702578	0.473101	0.129816	0.140113
Cj0153c		Cj0153c	rRNA methylase		0.547218	0.338159	1.46126	1.26414	6.43e-05	0.00214454	0.000195062	0.00304831	0.000220399	0.000356943
csrA	csrA	Cj1103	Carbon storage regulator homolog		0.54597	2.77372	1.46	6.83869	0.162809	1.86e-06	0.199532	4.77e-06	3.69e-06	9.22e-06
Cj0468		Cj0468	amino acid ABC transporter permease		0.544857	0.625928	1.45888	1.5432	0.00864836	0.00202678	0.0142528	0.0028835	0.00489375	0.00632125
Cj0976		Cj0976	tRNA (mo5U34)-methyltransferase		0.54273	0.875788	1.45673	1.83501	0.00049286	4.64e-06	0.0011074	1.07e-05	1.74e-05	3.6e-05
Cj0788		Cj0788	hypothetical protein Cj0788	19 kDa	0.542727	1.32318	1.45672	2.50217	0.000225109	2.95e-08	0.000562596	1.47e-07	1.05e-07	4.93e-07
cetB	cetB	Cj1189c	Bipartate energy taxis response protein cetB	19 kDa	0.542023	0.452405	1.45601	1.36832	0.000762209	0.00249159	0.00161791	0.00348867	0.00160427	0.00225022
Cj1043c		Cj1043c	thiamine-phosphate pyrophosphorylase		0.541397	0.384481	1.45538	1.30539	0.000687181	0.00405987	0.00147042	0.00551007	0.00175207	0.00243181
Cj0606		Cj0606	secretion protein HlyD	43 kDa	0.541028	0.879176	1.45501	1.83932	0.0028525	4.11e-05	0.00524385	7.62e-05	0.000150525	0.000253478
Cj1486c		Cj1486c	periplasmic protein		0.538085	0.525493	1.45204	1.43943	0.00248396	0.00153589	0.00460894	0.00221079	0.00249655	0.00336253
trpA	trpA	Cj0349	Tryptophan synthase alpha chain (EC 4.2.1.20)		0.53697	0.0179742	1.45092	1.01254	0.00298698	0.894314	0.00546583	0.905116	0.00444687	0.00577912
Cj0993c		Cj0993c	hypothetical protein Cj0993c		0.535939	0.708203	1.44989	1.63377	0.000456224	2.83e-05	0.00103463	5.38e-05	8.48e-05	0.000149454
Cj1233		Cj1233	HAD-superfamily hydrolase	24 kDa	0.535784	0.348743	1.44973	1.27345	0.00241115	0.0186654	0.00447905	0.0233611	0.00690499	0.00875916
iscS	iscS	Cj0240c	Cysteine desulfurase (NifS protein homolog) (EC 2.8.1.7)	43 kDa	0.533115	0.476523	1.44705	1.39139	0.00200693	0.0052734	0.00379007	0.00706076	0.00407192	0.00532662
Cj0618					0.532375	0.34631	1.44631	1.27131	0.140154	0.286721	0.173368	0.313288	0.301708	0.315584
uvrB	uvrB	Cj0680c	UvrABC system protein B (Protein UvrB) (Excinuclease ABC subunit B)		0.531367	0.776172	1.4453	1.71258	7.06e-06	1.69e-07	3.2e-05	6.07e-07	5.65e-07	1.88e-06
neuB1	neuB1	Cj1141	Sialic acid synthase (N-acetylneuraminic acid synthetase) (EC 4.1.3.-)	38 kDa	0.531339	1.15758	1.44527	2.23083	4.52e-06	2.91e-09	2.23e-05	2.56e-08	1.15e-08	9.19e-08
cheB'	cheB'	Cj0924c	Putative MCP protein-glutamate methylesterase (EC 3.1.1.61)	20 kDa	0.529819	1.47918	1.44375	2.7879	3.36e-05	4e-09	0.0001129	3.2e-08	1.45e-08	1.08e-07
murC	murC	Cj1054c	UDP-N-acetylmuramate--L-alanine ligase (EC 6.3.2.8) (UDP-N-acetylmuramoyl-L-alanine synthetase)	48 kDa	0.529722	0.682831	1.44365	1.60529	2.41e-05	2.2e-06	8.59e-05	5.48e-06	5.76e-06	1.36e-05
ruvA	ruvA	Cj0799c	Holliday junction ATP-dependent DNA helicase RuvA (EC 3.6.4.12)	20 kDa	0.528136	0.702626	1.44206	1.62746	0.00443351	0.000279669	0.00773072	0.000451097	0.000875721	0.00128021
Cj1505c		Cj1505c	two-component response regulator	21 kDa	0.528045	0.747689	1.44197	1.6791	2.43e-05	6.5e-07	8.66e-05	1.91e-06	2.16e-06	5.88e-06
Cj0776c		Cj0776c	periplasmic protein	40 kDa	0.527752	0.0513054	1.44168	1.0362	0.00592971	0.746251	0.0100856	0.770949	0.0107804	0.0133042
Cj1369		Cj1369	permease		0.52641	0.602447	1.44034	1.51829	3.4e-05	1e-05	0.000113509	2.09e-05	1.86e-05	3.81e-05
sdaC	sdaC	Cj1625c	Amino acid transporter	46 kDa	0.526256	0.779472	1.44019	1.7165	0.00104597	6.66e-05	0.00214585	0.000119675	0.000201718	0.000328359
carB	carB	Cj0279	Carbamoyl-phosphate synthase large chain (EC 6.3.5.5) (Carbamoyl-phosphate synthetase ammonia chain)	121 kDa	0.526218	0.587243	1.44015	1.50237	3.7e-06	2.03e-06	1.85e-05	5.13e-06	2.83e-06	7.33e-06
Cj0248		Cj0248	hypothetical protein Cj0248	32 kDa	0.525474	1.18898	1.43941	2.27992	8.7e-05	5.89e-08	0.000249611	2.58e-07	2.3e-07	9.35e-07
pglJ	pglJ	Cj1127c	GalNAc transferase	41 kDa	0.525392	1.14011	1.43932	2.20398	0.000459953	2.49e-07	0.0010416	8.45e-07	9.44e-07	2.92e-06
pseI	pseI	Cj1317	Pseudaminic acid synthase (EC 2.5.1.97) (Pseudaminic acid biosynthesis protein I)	39 kDa	0.525236	0.783836	1.43917	1.7217	6.74e-05	1.78e-06	0.000202358	4.58e-06	5.97e-06	1.4e-05
Cj0485		Cj0485	short chain dehydrogenase		0.520787	0.867868	1.43474	1.82496	0.0116121	0.000155914	0.0186167	0.000262893	0.00056857	0.000853123
Cj0172c		Cj0172c	saccharopine dehydrogenase	45 kDa	0.519368	0.67983	1.43333	1.60195	3.08e-05	3.92e-06	0.000105156	9.13e-06	9.43e-06	2.07e-05
Cj1492c		Cj1492c	two-component sensor	47 kDa	0.518483	1.26317	1.43245	2.40023	4.6e-05	1.21e-08	0.000145987	7.4e-08	4.59e-08	2.55e-07
hldE	hldE	Cj1150c	Bifunctional protein HldE [Includes: D-beta-D-heptose 7-phosphate kinase (EC 2.7.1.-) (D-beta-D-heptose 7-phosphotransferase);D-beta-D-heptose 1-phosphate adenosyltransferase (EC 2.7.7.-)]	51 kDa	0.518356	0.772261	1.43232	1.70794	5.78e-06	1.3e-07	2.68e-05	4.89e-07	4.37e-07	1.54e-06
Cj1256c		Cj1256c	membrane protein	25 kDa	0.514841	0.502154	1.42884	1.41633	0.000674866	0.000674854	0.00144796	0.00102126	0.000831464	0.00121999
Cj1306c		Cj1306c	hypothetical protein Cj1306c	47 kDa	0.513611	0.789517	1.42762	1.7285	5.09e-05	6.05e-07	0.000160201	1.82e-06	2.22e-06	6.01e-06
flaA	flaA	Cj1339c	Flagellin A	59 kDa	0.513041	0.51087	1.42706	1.42491	0.000816021	0.00115713	0.0017116	0.00169004	0.00120822	0.00172664
proB	proB	Cj0097	Glutamate 5-kinase (EC 2.7.2.11) (Gamma-glutamyl kinase) (GK)	28 kDa	0.511266	1.68259	1.4253	3.21004	0.00315374	6.08e-08	0.00572493	2.66e-07	1.76e-07	7.53e-07
Cj0183		Cj0183	integral membrane protein	51 kDa	0.510329	-0.169115	1.42438	-1.12437	0.00148969	0.18187	0.0029315	0.20219	0.000487141	0.000742132
dcd	dcd	Cj1292	Deoxycytidine triphosphate deaminase (dCTP deaminase) (EC 3.5.4.13)	21 kDa	0.508444	1.07714	1.42252	2.10985	5.58e-05	4.19e-08	0.000173004	1.97e-07	1.65e-07	7.18e-07
nadE	nadE	Cj0810	NH(3)-dependent NAD(+) synthetase (EC 6.3.1.5)	27 kDa	0.506709	-0.343223	1.42081	-1.26859	0.00119976	0.0125371	0.00241468	0.0160572	7.49e-05	0.000132853
aroC	aroC	Cj1634c	Chorismate synthase (EC 4.2.3.5) (5-enolpyruvylshikimate-3-phosphate phospholyase)	39 kDa	0.505862	0.579093	1.41997	1.49391	9.91e-05	1.89e-05	0.000277755	3.72e-05	4.15e-05	7.75e-05
Cj1459		Cj1459	hypothetical protein Cj1459	42 kDa	0.504911	1.19552	1.41904	2.29027	0.0284196	0.000157284	0.0415083	0.00026441	0.000562876	0.000846975
gmhA	gmhA	Cj1149c	Phosphoheptose isomerase 1 (EC 5.3.1.28) (Sedoheptulose 7-phosphate isomerase 1)	20 kDa	0.503523	0.142	1.41767	1.10343	0.00432479	0.31379	0.00758267	0.341225	0.0118902	0.0145497
Cj0014c		Cj0014c	integral membrane protein		0.503104	-0.828458	1.41726	-1.77579	0.00206875	6.55e-05	0.00389296	0.000117921	3.24e-06	8.26e-06
ftsY	ftsY	Cj1206c	Putative signal recognition particle protein	32 kDa	0.500641	1.02852	1.41484	2.03992	2.17e-05	2.19e-08	7.87e-05	1.15e-07	8.69e-08	4.23e-07
pglG	pglG	Cj1119c	Putative integral membrane protein	34 kDa	0.499281	0.750441	1.41351	1.68231	0.00558101	0.000188319	0.009595	0.000312296	0.000643414	0.00095641
ilvI	ilvI	Cj0574	Acetolactate synthase large subunit (EC 2.2.1.6)	63 kDa	0.498799	0.606691	1.41304	1.52276	2.63e-05	4.36e-06	9.21e-05	1.01e-05	9.7e-06	2.12e-05
Cj0340		Cj0340	nucleoside hydrolase	38 kDa	0.49812	0.688637	1.41237	1.61176	0.000279936	1.08e-05	0.000677293	2.23e-05	3.49e-05	6.64e-05
Cj0926		Cj0926	membrane protein		0.498008	0.432172	1.41226	1.34926	0.0106534	0.0148014	0.0172536	0.018791	0.0180406	0.0215945
Cj1110c		Cj1110c	MCP-type signal transduction protein	48 kDa	0.497583	0.8175	1.41185	1.76235	0.00458671	0.000231179	0.00797166	0.000377473	0.000749305	0.00110967
Cj0620		Cj0620	hypothetical protein Cj0620		0.497464	1.15547	1.41173	2.22757	0.0715957	0.000275233	0.0952217	0.000444393	0.000911149	0.0013247
Cj1063		Cj1062	CinA-like protein	41 kDa	0.496256	0.656663	1.41055	1.57643	0.053003	0.0083778	0.0726794	0.0109503	0.0237332	0.0277614
ceuD	ceuD	Cj1354	Enterochelin uptake ATP-binding protein		0.494725	1.33046	1.40905	2.51483	0.0947859	0.000175465	0.123183	0.000292196	0.000541819	0.000817646
cft	cft	Cj0612c	Ferritin (EC 1.16.3.1)	19 kDa	0.492506	-0.193504	1.40689	-1.14354	0.00307253	0.161983	0.00561592	0.181476	0.000880016	0.00128531
cmeB	cmeB	Cj0366c	Inner membrane efflux transporter CmeB (Multidrug efflux system CmeABC)	114 kDa	0.491027	0.097194	1.40545	1.06969	7.62e-05	0.239126	0.000222958	0.263088	0.000175723	0.000291711
gpsA	gpsA	Cj1196c	Glycerol-3-phosphate dehydrogenase [NAD(P)+] (EC 1.1.1.94) (NAD(P)H-dependent glycerol-3-phosphate dehydrogenase)	33 kDa	0.487805	0.390954	1.40231	1.31126	0.000775101	0.002392	0.00164309	0.00335808	0.00159787	0.00224321
hisS	hisS	Cj0765c	Histidine--tRNA ligase (EC 6.1.1.21) (Histidyl-tRNA synthetase) (HisRS)	47 kDa	0.487722	0.724464	1.40223	1.65229	2.1e-05	4.19e-07	7.68e-05	1.33e-06	1.45e-06	4.19e-06
Cj1411c		Cj1411c	cytochrome P450	53 kDa	0.486968	0.163428	1.4015	1.11995	3.3e-05	0.0364456	0.00011158	0.0441228	0.000107923	0.000186348
dsbA	dsbA	Cj0872	Putative uncharacterized protein dsbA		0.484193	0.842177	1.3988	1.79275	0.000256233	1.97e-06	0.000629734	5e-06	7.5e-06	1.7e-05
Cj1410c		Cj1410c	membrane protein		0.483121	0.450983	1.39776	1.36697	0.0579056	0.0537946	0.0787912	0.0633909	0.0885069	0.0973759
Cj0005c	sorA	Cj0005c	molydopterin containing oxidoreductase	46 kDa	0.483075	0.352328	1.39772	1.27662	1.86e-05	0.000185122	6.89e-05	0.000307635	4.93e-05	9.04e-05
Cj0569		Cj0567	hypothetical protein Cj0567		0.482413	1.31874	1.39708	2.49447	0.146821	0.000592245	0.180772	0.000905719	0.00179304	0.00248436
murA	murA	Cj0858c	UDP-N-acetylglucosamine 1-carboxyvinyltransferase (EC 2.5.1.7) (Enoylpyruvate transferase) (UDP-N-acetylglucosamine enolpyruvyl transferase) (EPT)	45 kDa	0.481901	-0.515547	1.39658	-1.42954	0.000259992	0.000154575	0.000635802	0.000261235	1.91e-06	5.32e-06
Cj0736		Cj0736	hypothetical protein Cj0736		0.477726	1.21147	1.39255	2.31573	0.225348	0.00353668	0.268438	0.00485379	0.0105242	0.0129981
dnaB	dnaB	Cj0562	Replicative DNA helicase (EC 3.6.1.-)	52 kDa	0.47738	0.173451	1.39221	1.12775	2.52e-05	0.0227095	8.91e-05	0.0281131	8.63e-05	0.000151295
argH	argH	Cj0931c	Argininosuccinate lyase (ASAL) (EC 4.3.2.1) (Arginosuccinase)	52 kDa	0.477219	0.0898974	1.39206	1.06429	0.000728297	0.382715	0.001548	0.410567	0.00166654	0.00232731
Cj0681		Cj0681	hypothetical protein Cj0681		0.474072	1.06687	1.38902	2.09488	0.00152341	2.49e-06	0.00298678	6.07e-06	9.52e-06	2.08e-05
trpB	trpB	Cj0348	Tryptophan synthase beta chain (EC 4.2.1.20)		0.466227	-0.0216722	1.38149	-1.01514	0.050726	0.915984	0.0699791	0.924697	0.0724481	0.0802626
cipA	cipA	Cj0685c	Invasion protein CipA		0.463301	1.16615	1.37869	2.24412	0.000110501	9.72e-09	0.000302784	6.22e-08	3.42e-08	2.03e-07
aroQ	aroQ	Cj0066c	3-dehydroquinate dehydratase (3-dehydroquinase) (EC 4.2.1.10) (Type II DHQase)	18 kDa	0.46055	0.454345	1.37607	1.37016	0.000146475	0.00016849	0.000386714	0.000281761	0.000182384	0.000301014
Cj0967		Cj0967	periplasmic protein		0.45992	2.2774	1.37547	4.84804	0.0307959	2.13e-08	0.0445296	1.13e-07	4.24e-08	2.4e-07
Cj1507c		Cj1507c	regulatory protein	28 kDa	0.457204	1.33825	1.37288	2.52844	0.000952836	7.75e-08	0.00197002	3.23e-07	2.59e-07	1.03e-06
ctb	ctb	Cj0465c	Group 3 truncated hemoglobin ctb (Cj-trHbP) (Truncated Hb)		0.453746	0.0962424	1.36959	1.06899	0.0273782	0.578169	0.0402458	0.608358	0.0636948	0.0709106
lpxB	lpxB	Cj0288c	Lipid-A-disaccharide synthase (EC 2.4.1.182)	42 kDa	0.453427	0.810961	1.36929	1.75438	0.000130639	5.22e-07	0.000348955	1.63e-06	2.04e-06	5.63e-06
Cj0034c		Cj0034c	periplasmic protein	26 kDa	0.452912	0.671861	1.3688	1.59313	0.0123568	0.00122232	0.019672	0.00177548	0.00363628	0.0048121
glyA	glyA	Cj0402	Serine hydroxymethyltransferase (SHMT) (Serine methylase) (EC 2.1.2.1)	46 kDa	0.450575	-0.0644553	1.36658	-1.04569	6.47e-05	0.376684	0.000195842	0.404643	3.86e-05	7.24e-05
Cj0876c		Cj0878	hypothetical protein Cj0878		0.44938	1.78701	1.36545	3.45099	0.000970487	1.47e-09	0.00199873	1.62e-08	3.63e-09	4.38e-08
Cj0229		Cj0229	acetyltransferase	20 kDa	0.445333	0.797639	1.36163	1.73825	7.73e-05	2.7e-07	0.00022499	9.02e-07	1.06e-06	3.21e-06
Cj0747		Cj0747	hypothetical protein Cj0747		0.4438	1.17537	1.36018	2.2585	0.361081	0.0167297	0.412368	0.0211211	0.0457695	0.0517508
Cj0272		Cj0272	hypothetical protein Cj0272		0.443731	-0.603031	1.36012	-1.5189	0.000713919	7.6e-05	0.00151946	0.000135161	2.1e-06	5.77e-06
glnQ	glnQ	Cj0902	Putative glutamine transport ATP-binding protein	27 kDa	0.443716	0.0288114	1.3601	1.02017	0.01092	0.839034	0.0176493	0.856795	0.0187559	0.0223834
thiJ	thiJ	Cj0899c	4-methyl-5(Beta-hydroxyethyl)-thiazole monophosphate synthesis protein	20 kDa	0.440799	0.769412	1.35736	1.70458	0.000982578	1.17e-05	0.00202101	2.4e-05	4.35e-05	8.09e-05
dapE	dapE	Cj1048c	Succinyl-diaminopimelate desuccinylase (SDAP desuccinylase) (EC 3.5.1.18) (N-succinyl-LL-2,6-diaminoheptanedioate amidohydrolase)	40 kDa	0.438813	0.754291	1.35549	1.6868	0.000613399	5.49e-06	0.00133563	1.23e-05	2.07e-05	4.14e-05
feoB	feoB	Cj1398	Ferrous iron transport protein B homolog		0.437989	1.05021	1.35471	2.07084	0.00234868	6.76e-07	0.00437833	1.97e-06	2.38e-06	6.33e-06
Cj1258		Cj1258	phosphotyrosine protein phosphatase		0.437127	1.02211	1.35391	2.03088	0.00536172	5.34e-06	0.00924795	1.2e-05	1.95e-05	3.97e-05
Cj0770c		Cj0770c	NLPA family lipoprotein	29 kDa	0.436691	0.943493	1.3535	1.92318	0.00161863	1.36e-06	0.00314607	3.6e-06	5.12e-06	1.23e-05
tgt	tgt	Cj1010	Queuine tRNA-ribosyltransferase (EC 2.4.2.29) (Guanine insertion enzyme) (tRNA-guanine transglycosylase)	43 kDa	0.435917	0.610612	1.35277	1.52691	0.000119424	4.02e-06	0.000320613	9.33e-06	1.31e-05	2.78e-05
serC	serC	Cj0326	Phosphoserine aminotransferase (EC 2.6.1.52) (Phosphohydroxythreonine aminotransferase) (PSAT)	40 kDa	0.434177	1.08749	1.35114	2.12503	0.000107481	2.05e-08	0.000297582	1.1e-07	7.55e-08	3.77e-07
Cj0499		Cj0499	histidine triad (HIT) family protein		0.433874	0.901587	1.35086	1.86812	0.00817326	1.28e-05	0.0135118	2.6e-05	4.68e-05	8.62e-05
pglA	pglA	Cj1125c	GalNAc transferase	43 kDa	0.433505	0.699905	1.35051	1.6244	0.00383344	6.83e-05	0.00679604	0.00012228	0.000246593	0.000394549
recJ	recJ	Cj0028	Putative single-stranded-DNA-specific exonuclease (EC 3.1.-.-)	59 kDa	0.432527	0.471385	1.3496	1.38644	0.00143043	0.000582029	0.00282888	0.000893529	0.00108302	0.00155611
guaB	guaB	Cj1058c	Inosine-5'-monophosphate dehydrogenase (IMP dehydrogenase) (IMPD) (IMPDH) (EC 1.1.1.205)	52 kDa	0.432158	0.160648	1.34925	1.11779	0.00064641	0.104434	0.00139631	0.119956	0.00209238	0.00287162
hisH	hisH	Cj1600	Imidazole glycerol phosphate synthase subunit HisH 2 (EC 2.4.2.-) (IGP synthase glutamine amidotransferase subunit 2) (IGP synthase subunit HisH 2) (ImGP synthase subunit HisH 2) (IGPS subunit HisH 2)	22 kDa	0.426871	0.704827	1.34431	1.62995	0.000871203	7.36e-06	0.00181301	1.59e-05	2.78e-05	5.44e-05
ald'	alr	Cj0905c	Alanine racemase (EC 5.1.1.1)		0.423654	0.705715	1.34132	1.63095	0.0349443	0.000974286	0.0497152	0.00144151	0.0033684	0.00447994
cmeC	cmeC	Cj0365c	Outer membrane channel protein CmeC (Multidrug efflux system CmeABC)	55 kDa	0.420979	0.154123	1.33884	1.11274	0.000106551	0.0461899	0.000295521	0.0551645	0.000359031	0.000559274
thiL	thiL	Cj1458c	Putative thiamin-monophosphate kinase (EC 2.7.4.16)		0.419481	0.162781	1.33745	1.11944	0.000641717	0.0744442	0.00138806	0.0866973	0.00217053	0.002961
Cj1583c		Cj1583c	peptide ABC transporter permease		0.419172	0.855722	1.33716	1.80966	0.0580507	0.000495912	0.0789212	0.000772498	0.00171037	0.00237829
Cj0075c		Cj0075c	oxidoreductase iron-sulfur subunit	28 kDa	0.418699	0.475113	1.33672	1.39003	0.031313	0.0164182	0.0451542	0.0207608	0.0329111	0.0378299
hslU	hslU	Cj0662c	ATP-dependent protease ATPase subunit HslU (Unfoldase HslU)	50 kDa	0.416747	0.324971	1.33491	1.25264	0.000203753	0.00149212	0.000519832	0.00214974	0.000529205	0.000802375
cstIII	cstIII	Cj1140	Alpha-2,3 sialyltransferase		0.415317	1.87598	1.33359	3.6705	0.0256731	8.92e-08	0.0379847	3.57e-07	2.01e-07	8.45e-07
Cj1449c		Cj1449c	hypothetical protein Cj1449c		0.414747	0.867706	1.33307	1.82476	0.00535719	1.33e-05	0.00924795	2.7e-05	5.01e-05	9.18e-05
Cj1483c		Cj1483c	lipoprotein	20 kDa	0.411122	1.25021	1.32972	2.37876	0.0261666	3.55e-06	0.0386431	8.32e-06	1.05e-05	2.29e-05
ciaB	ciaB	Cj0914c	CiaB protein	73 kDa	0.409474	1.17164	1.3282	2.25267	0.00024154	2.6e-08	0.000597099	1.32e-07	9.15e-08	4.43e-07
ate					0.408004	0.0816146	1.32685	1.0582	0.00556739	0.470102	0.00958192	0.500174	0.0133016	0.0161898
pyrD	pyrD	Cj0804	Dihydroorotate dehydrogenase (EC 1.3.3.1)	39 kDa	0.407968	1.15092	1.32682	2.22055	0.00174866	2.18e-07	0.00336255	7.53e-07	7.37e-07	2.36e-06
Cj0682		Cj0682	hypothetical protein Cj0682		0.406939	0.351469	1.32587	1.27586	0.00655829	0.0095352	0.0110251	0.0123919	0.0110134	0.0135686
Cj1370		Cj1370	nucleotide phosphoribosyltransferase	17 kDa	0.404911	0.351789	1.32401	1.27614	0.00129869	0.00230821	0.00259087	0.00325192	0.00218486	0.00297799
Cj1433c		Cj1433c	hypothetical protein Cj1433c	44 kDa	0.404772	0.820475	1.32388	1.76599	0.00131108	4.57e-06	0.00260905	1.06e-05	1.77e-05	3.64e-05
Cj0530		Cj0530	periplasmic protein	98 kDa	0.403187	0.622269	1.32243	1.53929	0.0106033	0.000607594	0.0171899	0.000925636	0.00196271	0.00270531
Cj0158c		Cj0158c	heme-binding lipoprotein	16 kDa	0.402981	1.14824	1.32224	2.21644	0.00131492	6.68e-08	0.00261342	2.87e-07	2.14e-07	8.85e-07
polA	polA	Cj0338c	DNA polymerase (EC 2.7.7.7)	101 kDa	0.402855	0.754594	1.32212	1.68716	7.01e-05	2.7e-07	0.00020965	9.02e-07	1.06e-06	3.21e-06
hypE	hypE	Cj0626	Hydrogenase isoenzymes formation protein	36 kDa	0.400779	0.544022	1.32022	1.45803	0.000417281	2.08e-05	0.000961377	4.07e-05	6.47e-05	0.000116082
Cj1100		Cj1100	hypothetical protein Cj1100		0.399683	0.741322	1.31922	1.67171	0.124673	0.00505512	0.155922	0.00677421	0.0162317	0.0195468
holA	hom	Cj0149c	Homoserine dehydrogenase (EC 1.1.1.3)	46 kDa	0.399604	1.37339	1.31915	2.59079	0.0119492	2.1e-07	0.0191044	7.25e-07	5.62e-07	1.87e-06
Cj0874c		Cj0877c	hypothetical protein Cj0877c		0.397519	0.627697	1.31724	1.5451	0.00252187	5.52e-05	0.00467383	0.000101043	0.000195722	0.000319578
peb3	peb3	Cj0289c	Major antigenic peptide PEB3	28 kDa	0.395949	-0.284508	1.31581	-1.218	0.000672564	0.00561295	0.00144497	0.00748393	3e-05	5.83e-05
Cj1062		Cj1060c	membrane protein		0.39518	1.21644	1.31511	2.32372	0.0012524	5.56e-08	0.00250794	2.46e-07	1.77e-07	7.56e-07
Cj0114		Cj0114	periplasmic protein	35 kDa	0.395094	0.0266794	1.31503	1.01866	0.000231884	0.70983	0.000577715	0.735709	0.000355605	0.00055448
Cj1097		Cj1097	serine/threonine transporter SstT		0.395045	0.349847	1.31498	1.27443	0.00109322	0.00164035	0.00222557	0.00235689	0.00168648	0.0023531
napA	napA	Cj0780	Periplasmic nitrate reductase (EC 1.7.99.4)	105 kDa	0.393206	-0.746922	1.31331	-1.67821	0.00996226	0.000114963	0.0162167	0.00019829	1.07e-05	2.32e-05
Cj1467		Cj1467	hypothetical protein Cj1467		0.393185	0.552577	1.31329	1.4667	0.144084	0.0334992	0.177678	0.0407105	0.0886862	0.0974
Cj0830		Cj0830	integral membrane protein		0.39313	1.80987	1.31324	3.5061	0.196716	2.35e-05	0.236178	4.54e-05	5.29e-05	9.63e-05
pstB	pstB	Cj0616	Phosphate import ATP-binding protein PstB (EC 3.6.3.27) (ABC phosphate transporter) (Phosphate-transporting ATPase)		0.392522	-0.469717	1.31269	-1.38484	0.0120108	0.00435381	0.0191596	0.00587395	0.000194205	0.000317753
Cj0731		Cj0731	ABC transporter permease		0.390906	1.71775	1.31122	3.28924	0.16341	1.21e-05	0.200105	2.46e-05	2.71e-05	5.32e-05
Cj1132c		Cj1132c	hypothetical protein Cj1132c	31 kDa	0.390641	0.081547	1.31098	1.05815	0.000634876	0.314899	0.00137513	0.342197	0.0015532	0.00218436
modA	modA	Cj0303c	Putative molybdate-binding lipoprotein	28 kDa	0.390487	0.870739	1.31084	1.8286	0.00110886	6.15e-07	0.00225168	1.84e-06	2.29e-06	6.16e-06
Cj1544c		Cj1544c	integral membrane protein		0.388946	0.74709	1.30944	1.6784	0.0599134	0.000957049	0.0811763	0.00142129	0.00329854	0.00439805
hydB	hydB	Cj1266c	Ni/Fe-hydrogenase large subunit (EC 1.12.5.1)	64 kDa	0.388535	0.0528442	1.30906	1.03731	0.0100529	0.683803	0.0163475	0.711048	0.0201635	0.0239131
cdtA	cdtA	Cj0079c	Cytolethal distending toxin subunit A (CDT A)	30 kDa	0.38843	1.06376	1.30897	2.09038	0.000209415	2.13e-08	0.000530031	1.13e-07	7.48e-08	3.77e-07
p19	p19	Cj1659	Periplasmic protein p19		0.388382	0.505521	1.30892	1.41964	0.0413207	0.00957307	0.0581117	0.0124309	0.0248163	0.0289645
Cj1658		Cj1658	iron permease	78 kDa	0.384307	0.702287	1.30523	1.62708	0.106842	0.00752989	0.136292	0.00988259	0.0236197	0.0276569
metA	metA	Cj1726c	Homoserine O-succinyltransferase (EC 2.3.1.46) (Homoserine O-transsuccinylase) (HTS)		0.38368	0.463546	1.30467	1.37893	0.13903	0.0578397	0.172112	0.0680065	0.132907	0.143158
Cj1087c		Cj1087c	peptidase	34 kDa	0.38173	1.32318	1.3029	2.50218	0.000275304	2.18e-09	0.000669506	2.13e-08	6.33e-09	6.11e-08
Cj1666c		Cj1666c	periplasmic protein		0.381381	-1.75717	1.30259	-3.38035	0.00323782	3.85e-08	0.00586417	1.84e-07	9.93e-09	8.45e-08
Cj0829c		Cj0829c	CoA-binding domain-containing protein		0.380389	0.80145	1.30169	1.74285	0.0221315	6.7e-05	0.0332718	0.000120304	0.000239732	0.000384732
flgC	flgC	Cj0527c	Flagellar basal-body rod protein		0.379218	1.28073	1.30064	2.42961	0.000860715	2.42e-08	0.00179426	1.25e-07	7.53e-08	3.77e-07
Cj1548c		Cj1548c	NADP-dependent alcohol dehydrogenase	39 kDa	0.378791	0.31259	1.30025	1.24193	0.00297018	0.00908076	0.00544762	0.01182	0.00651408	0.00829634
flgG2	flgG2	Cj0697	Flagellar basal-body rod protein		0.376178	0.696332	1.2979	1.62038	0.0238213	0.000247414	0.0354758	0.000402332	0.00089309	0.00130201
Cj1199		Cj1199	oxidoreductase		0.373978	1.24416	1.29592	2.36881	0.0757418	1.27e-05	0.100234	2.58e-05	3.41e-05	6.53e-05
Cj1643		Cj1643	periplasmic protein	41 kDa	0.373311	0.319211	1.29532	1.24765	0.000201326	0.000584176	0.000514465	0.000895099	0.000383346	0.000592511
Cj1563c		Cj1563c	transcriptional regulator		0.373209	0.630406	1.29523	1.548	0.1128	0.00908777	0.142862	0.01182	0.0281098	0.0325934
purM	purM	Cj1529c	Phosphoribosylformylglycinamidine cyclo-ligase (EC 6.3.3.1)	36 kDa	0.369841	-0.889034	1.29221	-1.85194	0.00440822	5.7e-06	0.00769506	1.26e-05	7e-07	2.27e-06
clpP	clpP	Cj0192c	ATP-dependent Clp protease proteolytic subunit (EC 3.4.21.92) (Endopeptidase Clp)	22 kDa	0.366358	-0.0798306	1.28909	-1.05689	0.0156357	0.533257	0.0243323	0.562961	0.0117601	0.0144081
gmk	gmk	Cj1177	DNA-directed RNA polymerase subunit omega (RNAP omega subunit) (EC 2.7.7.6) (RNA polymerase omega subunit) (Transcriptase subunit omega)		0.365516	1.67887	1.28834	3.20178	0.00162046	4.09e-09	0.00314607	3.24e-08	1.04e-08	8.64e-08
Cj0399		Cj0399	colicin V production protein	21 kDa	0.364672	1.1605	1.28759	2.23535	0.00743764	6.45e-07	0.0123598	1.9e-06	2e-06	5.54e-06
Cj0700		Cj0700	hypothetical protein Cj0700	26 kDa	0.362746	-0.494152	1.28587	-1.40849	0.000484981	4.19e-05	0.00109361	7.77e-05	1.16e-06	3.46e-06
acpS	acpS	Cj1409	Holo-[acyl-carrier-protein] synthase (Holo-ACP synthase) (EC 2.7.8.7) (4'-phosphopantetheinyl transferase AcpS)		0.362036	-0.567172	1.28524	-1.48162	0.380761	0.1888	0.43391	0.209748	0.111976	0.121849
metE	metE	Cj1201	5-methyltetrahydropteroyltriglutamate--homocysteine methyltransferase (EC 2.1.1.14) (Cobalamin-independent methionine synthase) (Methionine synthase, vitamin-B12 independent isozyme)	87 kDa	0.359227	0.561724	1.28274	1.47603	0.111593	0.0114643	0.141785	0.0147544	0.0345967	0.0396244
Cj0529c		Cj0529c	aminodeoxychorismate lyase family protein	38 kDa	0.358467	1.29061	1.28206	2.44632	0.05249	7.33e-06	0.0721002	1.59e-05	2.03e-05	4.09e-05
nudH					0.355347	0.131828	1.27929	1.09568	0.00323069	0.178139	0.00585793	0.19832	0.0100347	0.012432
acpP3	acpP3	Cj1304	Putative acyl carrier protein		0.354351	-0.337069	1.27841	-1.26319	0.181777	0.196057	0.219734	0.217356	0.0536611	0.0600763
Cj1217c		Cj1217c	laccase domain-containing protein		0.354335	0.143702	1.2784	1.10474	0.0977156	0.43957	0.126269	0.469977	0.235562	0.248354
Cj0563		Cj0563	hypothetical protein Cj0563		0.354287	0.977937	1.27835	1.96965	0.0919664	0.000119739	0.119812	0.000206081	0.000363305	0.000564826
Cj0022c		Cj0022c	pseudouridine synthase		0.352167	1.08809	1.27648	2.12592	0.0389445	5.32e-06	0.0550129	1.2e-05	1.52e-05	3.2e-05
Cj0990c		Cj0990c	hypothetical protein Cj0990c		0.351892	-0.75277	1.27623	-1.68503	0.242883	0.0285846	0.287579	0.0349245	0.0102906	0.0127293
ilvD	ilvD	Cj0013	Dihydroxy-acid dehydratase (DAD) (EC 4.2.1.9)	60 kDa	0.350977	0.168485	1.27542	1.12388	0.00171847	0.0680794	0.0033136	0.0794592	0.00582705	0.00745712
Cj1083c		Cj1083c	endonuclease III	27 kDa	0.350243	0.417692	1.27478	1.33579	0.124041	0.0495968	0.155369	0.0588361	0.11513	0.125025
Cj0062c		Cj0062c	integral membrane protein		0.348065	-0.300153	1.27285	-1.23127	0.267835	0.32449	0.314914	0.35166	0.136779	0.147229
fdhA	fdhA	Cj1511c	Putative formate dehydrogenase large subunit (Selenocysteine containing) (EC 1.2.1.2)	104 kDa	0.347665	-0.213997	1.2725	-1.1599	0.019736	0.123693	0.0300955	0.140256	0.00398685	0.00521962
Cj1232		Cj1232	hypothetical protein Cj1232		0.346568	0.396385	1.27153	1.31621	0.274912	0.17845	0.322283	0.198528	0.349063	0.362734
acpP2	acpP2	Cj1299	Putative acyl carrier protein		0.346343	1.23617	1.27133	2.35572	0.0297617	2.58e-06	0.0432305	6.28e-06	7.3e-06	1.67e-05
Cj1122c		Cj1122c	integral membrane protein		0.345147	-1.25413	1.27028	-2.38524	0.166112	0.000539162	0.202955	0.000834155	0.00017911	0.000296715
Cj1476c		Cj1476c	pyruvate-flavodoxin oxidoreductase	131 kDa	0.344353	0.0358997	1.26958	1.0252	0.0195253	0.784024	0.0298027	0.807875	0.0368473	0.0420809
Cj1144c		Cj1145	hypothetical protein Cj1145c		0.343396	0.532436	1.26874	1.44637	0.0159983	0.000511461	0.0248238	0.000795162	0.001766	0.00244902
Cj0999c		Cj0999c	membrane protein		0.342876	0.806776	1.26828	1.7493	0.12941	0.00107717	0.161458	0.00158675	0.00342983	0.00455403
motA	motA	Cj0337c	Putative flagellar motor proton channel		0.342243	0.581031	1.26773	1.49592	0.00105823	2.02e-05	0.00216822	3.97e-05	7.22e-05	0.000128658
prsA	prsA	Cj0918c	Ribose-phosphate pyrophosphokinase (RPPK) (EC 2.7.6.1) (Phosphoribosyl pyrophosphate synthase) (P-Rib-PP synthase) (PRPP synthase)	34 kDa	0.339733	-0.470286	1.26552	-1.38538	0.000811061	6.63e-05	0.00170344	0.000119234	2.05e-06	5.64e-06
oorB	oorB	Cj0537	OORB subunit of 2-oxoglutarate:acceptor oxidoreductase	31 kDa	0.339724	0.0277731	1.26551	1.01944	0.0155396	0.815477	0.0242302	0.835956	0.0279928	0.0324815
Cj1506c		Cj1506c	MCP-type signal transduction protein	77 kDa	0.338065	0.527383	1.26406	1.44131	0.0144867	0.00144961	0.0228118	0.00209038	0.00432206	0.00562795
fcl	fcl	Cj1428c	GDP-L-fucose synthetase (EC 1.1.1.271)	39 kDa	0.337753	0.117768	1.26379	1.08505	0.0038011	0.216304	0.00674621	0.238804	0.0114315	0.0140208
pssA	pssA	Cj1114c	CDP-diacylglycerol--serine O-phosphatidyltransferase (EC 2.7.8.8)		0.336352	0.319542	1.26256	1.24793	0.0119157	0.0107855	0.0190843	0.0139033	0.0163083	0.0196094
Cj1394		Cj1394	adenylosuccinate lyase		0.334835	0.609411	1.26123	1.52564	0.101728	0.00375523	0.130923	0.00512282	0.0122778	0.015001
Cj0406c		Cj0406c	lipoprotein	33 kDa	0.333467	1.08911	1.26004	2.12743	0.00649737	8.26e-07	0.0109597	2.35e-06	2.65e-06	6.94e-06
pckA	pckA	Cj0932c	Phosphoenolpyruvate carboxykinase [ATP] (PEP carboxykinase) (PEPCK) (EC 4.1.1.49) (Phosphoenolpyruvate carboxylase)	59 kDa	0.333002	0.153108	1.25963	1.11196	0.00169354	0.0855315	0.00327198	0.0990299	0.0056893	0.0072867
flgS	flgS	Cj0793	Signal transduction histidine kinase		0.33256	1.06476	1.25925	2.09182	0.04826	7.82e-06	0.0668667	1.68e-05	2.21e-05	4.4e-05
Cj1618c		Cj1618c	radical SAM domain-containing protein		0.332064	0.735383	1.25881	1.66484	0.0372992	0.000114319	0.0528765	0.000197564	0.000396227	0.000611234
lolA	lolA	Cj0943	Outer-membrane lipoprotein carrier protein		0.331422	1.0139	1.25825	2.01936	0.0229055	5.16e-06	0.0342721	1.16e-05	1.6e-05	3.35e-05
Cj1384c		Cj1384c	hypothetical protein Cj1384c		0.330343	8.46446	1.25731	353.229	0.714874	8.04e-08	0.749723	3.3e-07	9.22e-08	4.44e-07
accB	accB	Cj1291c	Putative biotin carboxyl carrier protein of acetyl-CoA carboxylase (EC 6.4.1.2)	16 kDa	0.327372	-1.9284	1.25473	-3.80632	0.0261389	3.7e-08	0.0386381	1.78e-07	1.51e-08	1.11e-07
sucD	sucD	Cj0534	Succinyl-CoA ligase [ADP-forming] subunit alpha (EC 6.2.1.5)	30 kDa	0.327226	-0.112853	1.2546	-1.08136	0.0616824	0.48435	0.0830782	0.514743	0.0444772	0.0504329
cysM	cysM	Cj0912c	Cysteine synthase B (CSase B) (EC 2.5.1.47) (O-acetylserine (thiol)-lyase B) (OAS-TL B) (O-acetylserine sulfhydrylase B)	32 kDa	0.325668	0.6951	1.25324	1.619	0.00706681	1.41e-05	0.0117805	2.85e-05	5.24e-05	9.58e-05
Cj1679		Cj1679	hypothetical protein Cj1679	69 kDa	0.325475	-0.0999308	1.25308	-1.07172	0.00410592	0.269889	0.00723879	0.295504	0.00169903	0.00236645
Cj0033		Cj0033	integral membrane protein	70 kDa	0.323745	-0.239225	1.25158	-1.18036	0.0621183	0.143239	0.083524	0.161613	0.0134486	0.0163562
Cj0403		Cj0403	hypothetical protein Cj0403	21 kDa	0.323325	0.223007	1.25121	1.16716	0.00195331	0.0162965	0.00370199	0.0206232	0.00565218	0.00724498
argG	argG	Cj0665c	Argininosuccinate synthase (EC 6.3.4.5) (Citrulline--aspartate ligase)	46 kDa	0.323275	0.162436	1.25117	1.11918	0.00932541	0.149775	0.0152267	0.168279	0.0289205	0.033509
Cj1514c		Cj1514c	hypothetical protein Cj1514c	28 kDa	0.321324	-0.384396	1.24948	-1.30531	0.0012978	0.000368783	0.00259087	0.000585346	8.4e-06	1.87e-05
hydA	hydA	Cj1267c	Ni/Fe-hydrogenase small chain (EC 1.12.5.1)	41 kDa	0.316936	0.333332	1.24568	1.25992	0.00313443	0.00305647	0.00569636	0.00423859	0.00411998	0.00538506
moaA	moaA	Cj0161c	Cyclic pyranopterin monophosphate synthase (EC 4.1.99.18) (Molybdenum cofactor biosynthesis protein A)	37 kDa	0.316496	0.780099	1.2453	1.71725	0.0301358	4.54e-05	0.0436545	8.37e-05	0.000154805	0.000259421
Cj0462		Cj0462	hypothetical protein Cj0462	40 kDa	0.31248	0.750066	1.24184	1.68187	0.00562051	9.05e-06	0.00964208	1.91e-05	3.36e-05	6.45e-05
Cj0131		Cj0131	peptidase M23 family protein	52 kDa	0.312379	0.699961	1.24175	1.62446	0.00178502	3.26e-06	0.00342792	7.7e-06	1.25e-05	2.68e-05
ccoO	ccoO	Cj1489c	Cb-type cytochrome C oxidase subunit II (EC 1.9.3.1)	25 kDa	0.312106	0.0970007	1.24152	1.06955	0.00692609	0.313273	0.0116067	0.340896	0.019386	0.0230317
nth	nth	Cj0595c	Endonuclease III (EC 4.2.99.18)	24 kDa	0.307893	0.463417	1.2379	1.3788	0.00313164	9.4e-05	0.00569636	0.000164951	0.000323303	0.000508093
Cj0469		Cj0469	amino acid ABC transporter ATP-binding protein	29 kDa	0.305815	0.224617	1.23612	1.16847	0.00643342	0.0228611	0.0108726	0.0282788	0.0154573	0.0186566
flgA	flgA	Cj0769c	Putative flagellar protein FlgA		0.304382	0.399495	1.23489	1.31905	0.0108628	0.00130639	0.0175748	0.00189587	0.00373025	0.00491196
Cj1383c		Cj1383c	hypothetical protein Cj1383c		0.30338	0.884687	1.23403	1.84636	0.478044	0.0356413	0.529638	0.0432148	0.0897922	0.0985177
Cj1173		Cj1173	multidrug resistance protein		0.302168	-2.24235	1.233	-4.73166	0.0956578	8.89e-07	0.124012	2.48e-06	3.88e-07	1.4e-06
Cj1193c		Cj1193c	periplasmic protein		0.301831	1.43343	1.23271	2.70088	0.062895	4.86e-07	0.0842836	1.52e-06	1.07e-06	3.21e-06
frdB	frdB	Cj0410	Fumarate reductase iron-sulfur protein (EC 1.3.99.1)	28 kDa	0.301433	0.276464	1.23237	1.21122	0.0333489	0.0552022	0.0477012	0.0649533	0.0654767	0.0727925
acpP	acpP	Cj0441	Acyl carrier protein (ACP)	9 kDa	0.299275	-1.4492	1.23053	-2.73056	0.182874	5.77e-05	0.220557	0.000104972	2.38e-05	4.69e-05
Cj0404		Cj0404	transmembrane protein	31 kDa	0.299163	-0.637123	1.23043	-1.55522	0.000656104	1.17e-06	0.00141342	3.16e-06	1.02e-07	4.83e-07
Cj0101		Cj0101	chromosome-partitioning protein ParB	32 kDa	0.298112	1.04573	1.22953	2.06442	0.0514457	6.07e-06	0.0707878	1.33e-05	1.67e-05	3.47e-05
dut	dut	Cj1451	DUTPase (EC 3.6.1.23)	27 kDa	0.295356	1.05601	1.22719	2.07917	0.00698968	3.01e-07	0.0116886	9.91e-07	8.89e-07	2.78e-06
rbfA	rbfA	Cj0137	Ribosome-binding factor A		0.294239	0.0342268	1.22624	1.02401	0.0709614	0.804055	0.094536	0.825842	0.138828	0.149233
Cj0054c		Cj0054c	lysine decarboxylase family protein	23 kDa	0.292731	0.350687	1.22496	1.27517	0.0396641	0.0127328	0.0559798	0.0162685	0.0302555	0.0349288
fliE	fliE	Cj0526c	Flagellar hook-basal body complex protein FliE		0.290529	1.22817	1.22309	2.3427	0.00924595	5.36e-08	0.0151125	2.4e-07	1.34e-07	6.05e-07
Cj1056c		Cj1056c	carbon-nitrogen hydrolase family protein	30 kDa	0.289459	0.34825	1.22218	1.27302	0.0153603	0.00388226	0.0239741	0.00527802	0.00942926	0.0117217
gltX2					0.289144	0.429932	1.22192	1.34717	0.00095497	4.7e-05	0.00197187	8.66e-05	0.000148636	0.000251198
Cj0461c		Cj0461c	MFS transport protein		0.288306	0.367151	1.22121	1.2898	0.100121	0.0285113	0.129066	0.0348618	0.0721383	0.079975
ppa	ppa	Cj0638c	Inorganic pyrophosphatase (EC 3.6.1.1) (Pyrophosphate phospho-hydrolase) (PPase)	19 kDa	0.285756	-0.083511	1.21905	-1.05959	0.00434707	0.317675	0.00761003	0.344743	0.00204459	0.00280845
Cj0309c		Cj0309c	efflux protein		0.285144	1.18128	1.21853	2.26777	0.303489	0.000324565	0.353184	0.000519827	0.000767291	0.00113209
Cj1310c		Cj1310c	hypothetical protein Cj1310c		0.284735	0.0493909	1.21819	1.03483	0.00366714	0.514833	0.0065376	0.545319	0.00816389	0.0102257
Cj0310c		Cj0310c	efflux protein		0.28459	1.05257	1.21806	2.07422	0.105566	1.46e-05	0.134988	2.92e-05	3.69e-05	6.97e-05
hisG	hisG	Cj1597	ATP phosphoribosyltransferase (ATP-PRT) (ATP-PRTase) (EC 2.4.2.17)	34 kDa	0.283961	-1.82488	1.21753	-3.54277	0.00484727	6.78e-10	0.00840616	1e-08	2.9e-10	1.05e-08
Cj1243					0.283806	0.711801	1.2174	1.63785	0.0037247	2.9e-06	0.00661799	6.97e-06	1.06e-05	2.31e-05
chuD	chuD	Cj1617	Putative haemin uptake system periplasmic haemin-binding protein		0.283128	0.33698	1.21683	1.26311	0.173266	0.0826341	0.210801	0.0958844	0.182268	0.194094
mdh	mdh	Cj0532	Probable malate dehydrogenase (EC 1.1.1.37)	34 kDa	0.282339	0.210534	1.21617	1.15712	0.0419881	0.109316	0.0588944	0.125023	0.0983726	0.107709
cfbpC	cfbpC	Cj0173c	Putative iron-uptake ABC transport system ATP-binding protein		0.281308	0.0138073	1.2153	1.00962	0.120282	0.929939	0.151135	0.938189	0.21079	0.223124
Cj0396c		Cj0396c	lipoprotein	37 kDa	0.280762	0.386232	1.21484	1.30698	0.00165736	0.000145186	0.00320987	0.000247205	0.000418017	0.000641739
ptmA	ptmA	Cj1332	Putative oxidoreductase (Flagellin modification)		0.278905	0.508774	1.21327	1.42284	0.0182689	0.000184404	0.0280734	0.000306762	0.000671387	0.000997059
Cj0454c		Cj0454c	membrane protein		0.277931	0.287231	1.21245	1.2203	0.137807	0.101365	0.170864	0.116684	0.190708	0.202539
Cj0157c		Cj0157c	integral membrane protein		0.277464	-0.516286	1.21206	-1.43027	0.606428	0.340552	0.650562	0.368065	0.338107	0.351578
ccoP	ccoP	Cj1487c	Cbb3-type cytochrome c oxidase subunit	31 kDa	0.277068	-0.0027934	1.21173	-1.00194	0.0467129	0.981844	0.065006	0.984318	0.0718833	0.0797479
pcm	pcm	Cj0228c	Protein-L-isoaspartate O-methyltransferase (EC 2.1.1.77)	24 kDa	0.276901	-0.760412	1.21159	-1.69397	0.0070071	3.36e-06	0.0117055	7.89e-06	5.39e-07	1.81e-06
Cj0594c		Cj0594c	DNA/RNA non-specific endonuclease		0.276568	0.695998	1.21131	1.62	0.0379587	6.25e-05	0.0537158	0.000113154	0.000210463	0.000342244
Cj0236c		Cj0236c	integral membrane protein		0.275865	0.678366	1.21072	1.60033	0.0183961	6.96e-05	0.0281331	0.000124234	0.000252601	0.00040335
hisD	hisD	Cj1598	Histidinol dehydrogenase (HDH) (EC 1.1.1.23)	46 kDa	0.275274	-0.5081	1.21022	-1.42218	0.00413487	4.61e-05	0.00728176	8.5e-05	3.48e-06	8.76e-06
pglD	pglD	Cj1123c	Acetyltransferase		0.273656	0.230367	1.20887	1.17313	0.0624269	0.0782532	0.0837973	0.091	0.111498	0.121412
Cj0463		Cj0463	zinc protease-like protein	47 kDa	0.273454	0.898383	1.2087	1.86398	0.0201104	2.29e-06	0.0305786	5.64e-06	6.81e-06	1.57e-05
argF	argF	Cj0994c	Ornithine carbamoyltransferase (OTCase) (EC 2.1.3.3)	35 kDa	0.272864	0.477377	1.2082	1.39221	0.00355956	5.24e-05	0.00635643	9.61e-05	0.000191559	0.000314719
Cj0431		Cj0431	ATP/GTP-binding protein		0.271612	0.669474	1.20716	1.59049	0.221416	0.00439023	0.264437	0.00591307	0.0131842	0.016059
Cj0510c		Cj0510c	hypothetical protein Cj0510c		0.271385	1.20029	1.20697	2.29786	0.012821	2.5e-08	0.0203703	1.28e-07	5.67e-08	3e-07
Cj1452		Cj1452	integral membrane protein		0.270306	0.473203	1.20606	1.38819	0.188296	0.0182619	0.226753	0.0229101	0.0538708	0.0602687
Cj0163c		Cj0163c	hypothetical protein Cj0163c	19 kDa	0.269309	2.01466	1.20523	4.04086	0.0635908	3.15e-09	0.0850728	2.7e-08	5.11e-09	5.46e-08
Cj0690c		Cj0690c	restriction/modification enzyme	148 kDa	0.268638	0.657032	1.20467	1.57684	0.0183807	3.95e-05	0.0281331	7.36e-05	0.000141059	0.00023941
Cj0807		Cj0807	oxidoreductase	28 kDa	0.268015	0.0419732	1.20415	1.02952	0.00171924	0.522742	0.0033136	0.552594	0.00360593	0.00477591
Cj1021c		Cj1021c	periplasmic protein		0.265622	-0.0872921	1.20215	-1.06237	0.279809	0.700224	0.32706	0.7267	0.320722	0.334374
ceuB	ceuB	Cj1352	Enterochelin uptake permease		0.261248	0.878531	1.19851	1.8385	0.417824	0.00873647	0.469094	0.011391	0.022445	0.0263903
Cj0391c		Cj0391c	hypothetical protein Cj0391c		0.260601	0.774872	1.19798	1.71104	0.0573694	8.56e-05	0.0781953	0.000150803	0.000276594	0.000439021
Cj0544		Cj0544	integral membrane protein		0.260302	0.0311031	1.19773	1.02179	0.150451	0.845077	0.185099	0.860757	0.283058	0.296466
Cj0397c		Cj0397c	hypothetical protein Cj0397c	22 kDa	0.260253	-0.590768	1.19769	-1.50605	0.237157	0.0170906	0.281967	0.0215425	0.0060813	0.00777
Cj0593c		Cj0593c	integral membrane protein		0.259867	0.4523	1.19737	1.36822	0.118081	0.0069554	0.148605	0.00918921	0.0219967	0.0259398
mapA	mapA	Cj1029c	Outer membrane lipoprotein MapA	24 kDa	0.25835	0.320159	1.19611	1.24847	0.0130936	0.00437133	0.020762	0.00589259	0.00970868	0.0120375
rpmH	rpmH	Cj0961c	50S ribosomal protein L34		0.258316	2.39734	1.19608	5.26829	0.764156	0.00434215	0.795642	0.00586319	0.00758899	0.00958102
Cj0247c					0.258182	0.712105	1.19597	1.63819	0.478072	0.0467889	0.529638	0.0557962	0.117281	0.127268
fur	fur	Cj0400	Ferric uptake regulation protein (Ferric uptake regulator)	18 kDa	0.257728	0.42662	1.19559	1.34408	0.0048569	0.000105363	0.00841369	0.000183722	0.000374975	0.000581266
Cj1244		Cj1244	radical SAM domain-containing protein		0.256839	0.252522	1.19486	1.19129	0.0244316	0.0180234	0.036249	0.0226288	0.0311723	0.035909
Cj1161c		Cj1161c	cation-transporting ATPase		0.253074	0.482634	1.19174	1.39729	0.0183937	0.000210027	0.0281331	0.00034649	0.000762723	0.00112849
sodB	sodB	Cj0169	Superoxide dismutase [Fe] (EC 1.15.1.1)	25 kDa	0.252955	0.163147	1.19165	1.11973	0.0311546	0.151725	0.0449665	0.170343	0.0843502	0.0929311
Cj0992c					0.252409	0.414546	1.19119	1.33288	0.0114231	0.000371614	0.0183564	0.000588667	0.00128068	0.00181878
rloH	rloH	Cj1550c	Putative ATP/GTP-binding protein	69 kDa	0.251939	0.430409	1.19081	1.34762	0.0197981	0.000656242	0.0301613	0.000996887	0.00225794	0.00307081
gmhA2	gmhA2	Cj1424c	Phosphoheptose isomerase 2 (EC 5.3.1.28) (Sedoheptulose 7-phosphate isomerase 2)	22 kDa	0.25082	0.390097	1.18988	1.31048	0.0205633	0.000902686	0.0311778	0.00134558	0.00302827	0.00404787
Cj0611c		Cj0611c	acyltransferase family protein		0.250362	0.602427	1.18951	1.51827	0.0076925	5.77e-06	0.01277	1.27e-05	2.05e-05	4.12e-05
hydD	hydD	Cj1264c	Putative hydrogenase maturation protease		0.249267	-0.160139	1.1886	-1.11739	0.0696065	0.206776	0.0928087	0.228602	0.0213703	0.0252386
Cj0178		Cj0178	TonB-denpendent outer membrane receptor		0.249167	1.6041	1.18852	3.04006	0.609379	0.00175099	0.653288	0.00250681	0.00336749	0.00447994
nhaA2					0.249148	0.148878	1.18851	1.10871	0.00680085	0.0607782	0.0114088	0.0713561	0.0204403	0.024212
dfp	dfp	Cj0822	Phosphopantothenoylcysteine decarboxylase (EC 4.1.1.36)	43 kDa	0.24695	0.00580459	1.1867	1.00403	0.0166524	0.944759	0.0257886	0.951333	0.0261784	0.0304427
leuD	leuD	Cj1716c	3-isopropylmalate dehydratase small subunit (EC 4.2.1.33) (Alpha-IPM isomerase) (IPMI) (Isopropylmalate isomerase)		0.246159	-0.850725	1.18604	-1.80341	0.513451	0.0458658	0.564903	0.0548186	0.0346568	0.0396647
Cj0073c		Cj0073c	hypothetical protein Cj0073c	25 kDa	0.246157	-0.407115	1.18604	-1.32603	0.0348724	0.00222812	0.0496574	0.00315304	0.000233605	0.000375276
pglI	pglI	Cj1128c	Glucosyl transferase		0.245188	-0.0331588	1.18525	-1.02325	0.0418187	0.743732	0.0587084	0.768845	0.0467433	0.0527395
panD	panD	Cj0296c	Aspartate 1-decarboxylase (EC 4.1.1.11) (Aspartate alpha-decarboxylase) [Cleaved into: Aspartate 1-decarboxylase beta chain;Aspartate 1-decarboxylase alpha chain]		0.241688	-0.270728	1.18237	-1.20642	0.0164873	0.00788706	0.0255576	0.0103258	0.000382929	0.000592441
Cj0721c		Cj0721c	integral membrane protein		0.240647	0.526819	1.18152	1.44075	0.0401461	0.000301663	0.0565598	0.000484608	0.00106377	0.00153121
Cj0239c		Cj0239c	nitrogen fixation protein NifU	35 kDa	0.239547	0.299285	1.18062	1.23053	0.124679	0.0726773	0.155922	0.0847635	0.149321	0.160296
purA	purA	Cj1498c	Adenylosuccinate synthetase (AMPSase) (AdSS) (EC 6.3.4.4) (IMP--aspartate ligase)	46 kDa	0.238115	-0.573881	1.17945	-1.48852	0.015583	3.7e-05	0.0242742	6.91e-05	5.3e-06	1.26e-05
aspB	aspB	Cj0762c	Aspartate aminotransferase (EC 2.6.1.1)	43 kDa	0.237639	0.844589	1.17906	1.79575	0.0100852	7.04e-07	0.0163834	2.04e-06	2.12e-06	5.79e-06
Cj0373		Cj0373	2-hydroxyacid dehydrogenase	35 kDa	0.235995	0.370708	1.17772	1.29299	0.00332865	8.47e-05	0.00600818	0.000149522	0.000296615	0.000469395
mloB	mloB	Cj1552c	Putative uncharacterized protein mloB	57 kDa	0.235826	0.623458	1.17758	1.54056	0.0148495	9.15e-06	0.0232486	1.92e-05	3.11e-05	6.05e-05
bioF	bioF	Cj0306c	8-amino-7-oxononanoate synthase (EC 2.3.1.47)		0.235195	-1.479	1.17707	-2.78755	0.0148517	1.35e-08	0.0232486	8.2e-08	5.39e-09	5.57e-08
Cj0818		Cj0818	lipoprotein		0.234367	2.75062	1.17639	6.73005	0.52492	1.21e-06	0.575532	3.24e-06	1.67e-06	4.72e-06
Cj1297					0.233693	-0.40863	1.17584	-1.32742	0.130074	0.0138585	0.162032	0.017622	0.00299583	0.00401461
Cj1395					0.233498	0.420788	1.17568	1.33866	0.263931	0.0370967	0.310783	0.0448428	0.102255	0.111883
adk	adk	Cj0639c	Adenylate kinase (AK) (EC 2.7.4.3) (ATP-AMP transphosphorylase)	21 kDa	0.231071	0.159313	1.17371	1.11676	0.00234857	0.018012	0.00437833	0.0226288	0.00670604	0.00852036
Cj0177		Cj0177	iron transport protein		0.231009	1.2396	1.17366	2.36132	0.443493	0.000520528	0.495228	0.000808469	0.00108957	0.0015641
Cj1665		Cj1665	lipoprotein thiredoxin		0.230512	0.0665316	1.17325	1.0472	0.351662	0.765231	0.402477	0.789532	0.621344	0.630452
Cj1296					0.228849	-0.287947	1.1719	-1.2209	0.402264	0.281591	0.453583	0.307893	0.181143	0.193154
Cj1075		Cj1075	flagellar assembly protein FliW	15 kDa	0.227282	0.287288	1.17063	1.22034	0.0236837	0.00813613	0.0353037	0.0106432	0.0184765	0.022083
Cj1276c		Cj1276c	integral membrane protein	32 kDa	0.224311	0.556674	1.16822	1.47087	0.112131	0.000703522	0.142128	0.00106061	0.00225874	0.00307081
oorA	oorA	Cj0536	OORA subunit of 2-oxoglutarate:acceptor oxidoreductase	41 kDa	0.224255	-0.299286	1.16817	-1.23053	0.113748	0.0442525	0.143948	0.0531297	0.00787086	0.00990439
Cj1287c		Cj1287c	malate oxidoreductase		0.223585	0.116901	1.16763	1.0844	0.0147798	0.154951	0.0231817	0.17372	0.0442824	0.0502477
napL	napL	Cj0784	Putative periplasmic protein		0.221197	0.47247	1.1657	1.38748	0.117157	0.00234357	0.147559	0.0032959	0.00766471	0.00966129
Cj0591c		Cj0591c	lipoprotein	9 kDa	0.219244	2.87751	1.16412	7.3488	0.826797	0.00311375	0.850847	0.00430677	0.0049888	0.0064309
accD	accD	Cj0127c	Acetyl-coenzyme A carboxylase carboxyl transferase subunit beta (ACCase subunit beta) (Acetyl-CoA carboxylase carboxyltransferase subunit beta) (EC 6.4.1.2)	31 kDa	0.215561	-1.67118	1.16116	-3.18476	0.0682063	4.03e-08	0.0910179	1.91e-07	2e-08	1.36e-07
ansA					0.212301	0.765276	1.15853	1.6997	0.0952663	2.1e-05	0.123606	4.09e-05	5.59e-05	0.000101545
Cj0559		Cj0559	pyridine nucleotide-disulfide oxidoreductase	34 kDa	0.212129	0.508957	1.1584	1.42302	0.11504	0.00276076	0.145237	0.00385199	0.00903489	0.0112547
secG	secG	Cj0235c	Putative uncharacterized protein secG		0.211395	-0.282014	1.15781	-1.21589	0.0174233	0.00309524	0.0268778	0.00428861	0.000192378	0.000315738
Cj0070c					0.208342	-0.393759	1.15536	-1.31381	0.767256	0.572703	0.797826	0.603404	0.676399	0.684569
Cj1361c		Cj1361c	hypothetical protein Cj1361c		0.208159	0.839663	1.15521	1.78963	0.0674821	5.88e-06	0.0901272	1.29e-05	1.53e-05	3.22e-05
thiE	thiE	Cj1081c	Thiamine-phosphate synthase (TP synthase) (TPS) (EC 2.5.1.3) (Thiamine-phosphate pyrophosphorylase) (TMP pyrophosphorylase) (TMP-PPase)		0.207374	-0.350924	1.15458	-1.27538	0.106194	0.0106277	0.135683	0.0137109	0.00199571	0.00274605
neuC1	neuC1	Cj1142	Putative UDP-N-acetylglucosamine 2-epimerase (EC 5.1.3.-)	43 kDa	0.207287	0.861903	1.15451	1.81743	0.0492215	1.47e-06	0.0680805	3.87e-06	3.67e-06	9.19e-06
Cj0357c		Cj0357c	glycerol-3-phosphate acyltransferase PlsY	22 kDa	0.206549	0.375501	1.15392	1.29729	0.0146879	0.000302659	0.0230603	0.000485719	0.00107823	0.00155063
Cj1040c		Cj1040c	MFS transport protein		0.20592	2.3003	1.15342	4.9256	0.0615365	8.5e-11	0.0829519	3.19e-09	1.19e-10	6.1e-09
motB	motB	Cj0336c	Putative flagellar motor protein		0.204991	0.0568916	1.15268	1.04022	0.09372	0.619307	0.121997	0.648643	0.210329	0.222783
hisA	hisA	Cj1601	1-(5-phosphoribosyl)-5-[(5-phosphoribosylamino)methylideneamino] imidazole-4-carboxamide isomerase (EC 5.3.1.16) (Phosphoribosylformimino-5-aminoimidazole carboxamide ribotide isomerase)	27 kDa	0.20414	-0.112206	1.152	-1.08088	0.0619397	0.253068	0.0833541	0.277851	0.0231529	0.0272025
Cj1627c		Cj1627c	hypothetical protein Cj1627c		0.203945	0.722333	1.15184	1.64985	0.0514147	7.38e-06	0.0707878	1.59e-05	2.06e-05	4.13e-05
Cj1214c		Cj1214c	exporting protein	27 kDa	0.203491	1.07262	1.15148	2.10325	0.0278676	8.61e-08	0.0408144	3.49e-07	1.91e-07	8.12e-07
selB	selB	Cj1379	Putative selenocysteine-specific elongation factor	69 kDa	0.202389	0.0262595	1.1506	1.01837	0.0789772	0.796509	0.104255	0.81862	0.155792	0.16713
Cj1468		Cj1468	integral membrane protein		0.200783	2.68561	1.14932	6.43353	0.345138	7.04e-09	0.39558	4.87e-08	9.09e-09	8.04e-08
metS					0.19822	-0.23854	1.14728	-1.1798	0.0298522	0.0122709	0.0433224	0.0157499	0.000847058	0.00124059
fliG	fliG	Cj0319	Flagellar motor switch protein		0.196885	0.0689252	1.14622	1.04893	0.0151836	0.31872	0.0237215	0.345642	0.0427782	0.0486449
ptmB	ptmB	Cj1331	Acylneuraminate cytidylyltransferase (Flagellin modification) (EC 2.7.7.43)		0.196209	0.23886	1.14568	1.18006	0.106656	0.0367666	0.136164	0.0444775	0.0887123	0.0974
napD	napD	Cj0785	NapD protein homolog		0.194822	0.0389082	1.14458	1.02734	0.300081	0.820194	0.349472	0.839709	0.536718	0.548079
cysQ	cysQ	Cj1681c	CysQ protein homolog	29 kDa	0.191593	0.470205	1.14202	1.38531	0.119516	0.00252118	0.150292	0.00352699	0.00822854	0.0102986
hisB	hisB	Cj1599	Histidine biosynthesis bifunctional protein HisB [Includes: Histidinol-phosphatase (EC 3.1.3.15);Imidazoleglycerol-phosphate dehydratase (IGPD) (EC 4.2.1.19)]	40 kDa	0.190667	-0.134122	1.14129	-1.09743	0.0576536	0.148505	0.0785154	0.1672	0.0129433	0.0157898
flhB	flhB	Cj0335	Flagellar biosynthetic protein		0.189416	-0.0233724	1.1403	-1.01633	0.286673	0.886621	0.334592	0.898473	0.412581	0.425959
upp	upp	Cj1286c	Uracil phosphoribosyltransferase (EC 2.4.2.9) (UMP pyrophosphorylase) (UPRTase)		0.188859	0.581021	1.13986	1.49591	0.0528131	2.26e-05	0.0724814	4.38e-05	6.8e-05	0.000121428
lysC	lysC	Cj0582	Aspartokinase (EC 2.7.2.4)	43 kDa	0.188177	0.0380552	1.13932	1.02673	0.018154	0.57644	0.0279239	0.60694	0.0416848	0.0474694
hisJ	hisJ	Cj0734c	Histidine-binding protein (HBP) (p29)	29 kDa	0.186883	0.250915	1.1383	1.18996	0.0570211	0.0187007	0.0778538	0.023387	0.0448653	0.0508367
Cj0837c		Cj0837c	hypothetical protein Cj0837c		0.185965	0.0167903	1.13758	1.01171	0.199632	0.894956	0.239318	0.905191	0.356384	0.369618
Cj0238		Cj0238	mechanosensitive ion channel family protein	71 kDa	0.185068	0.0631645	1.13687	1.04475	0.0840551	0.523792	0.1105	0.553335	0.199849	0.211965
Cj0735		Cj0735	periplasmic protein		0.183944	3.84257	1.13599	14.346	0.64816	9.75e-08	0.689292	3.84e-07	1.16e-07	5.32e-07
Cj1540		Cj1540	periplasmic protein	30 kDa	0.181226	0.672723	1.13385	1.59408	0.198565	0.000476936	0.238218	0.000745125	0.00132453	0.00187603
Cj1650		Cj1650	hypothetical protein Cj1650		0.179416	0.954906	1.13243	1.93845	0.438704	0.000400471	0.491151	0.000631863	0.000827002	0.00121568
cheW	cheW	Cj0283c	Chemotaxis protein	20 kDa	0.179092	0.113912	1.13217	1.08216	0.0542018	0.207137	0.0742592	0.228843	0.138731	0.149229
Cj1495c		Cj1495c	hypothetical protein Cj1495c	22 kDa	0.177646	0.208917	1.13104	1.15582	0.0916995	0.0517002	0.119562	0.0611946	0.106526	0.116157
gne	gne	Cj1131c	UDP-GlcNAc/Glc 4-epimerase (EC 5.1.3.2)	37 kDa	0.176068	-0.478262	1.1298	-1.39306	0.108275	0.000731757	0.13801	0.00110213	0.000182322	0.000301014
Cj1589		Cj1589	hypothetical protein Cj1589		0.17474	1.04411	1.12876	2.06209	0.120614	7.57e-07	0.151336	2.17e-06	1.51e-06	4.36e-06
Cj1247c		Cj1247c	hypothetical protein Cj1247c		0.174078	-0.089112	1.12824	-1.06372	0.225441	0.512115	0.268438	0.542801	0.185194	0.197078
Cj1564		Cj1564	methyl-accepting chemotaxis signal transduction protein		0.173095	-0.00375856	1.12747	-1.00261	0.142919	0.974055	0.176652	0.977124	0.227767	0.240369
hom	hrcA	Cj0757	Heat-inducible transcription repressor HrcA		0.16981	0.365424	1.12491	1.28826	0.0605045	0.000663984	0.0818378	0.00100769	0.00228906	0.00310408
era	era	Cj0661c	GTPase Era	33 kDa	0.167749	-0.51802	1.1233	-1.43199	0.0874586	0.000145619	0.114314	0.000247676	3.83e-05	7.2e-05
htrB	htrB	Cj1134	Putative lipid A biosynthesis lauroyl acyltransferase (EC 2.3.1.-)	35 kDa	0.166418	0.967079	1.12227	1.95488	0.0976098	2.09e-07	0.126235	7.25e-07	3.99e-07	1.43e-06
Cj0730		Cj0730	ABC transporter permease		0.165809	1.41591	1.1218	2.66829	0.632285	0.000487245	0.675569	0.000760485	0.000840575	0.00123222
serB	serB	Cj0282c	Putative phosphoserine phosphatase (EC 3.1.3.3)		0.16449	-0.2784	1.12077	-1.21285	0.176785	0.0283797	0.214141	0.0347275	0.00766187	0.00966129
speA	speA	Cj0764c	Arginine decarboxylase (EC 4.1.1.19)	69 kDa	0.164149	-0.0719267	1.1205	-1.05112	0.0420974	0.327905	0.0589957	0.354877	0.020173	0.0239131
pgi	pgi	Cj1535c	Probable glucose-6-phosphate isomerase (GPI) (EC 5.3.1.9) (Phosphoglucose isomerase) (PGI) (Phosphohexose isomerase) (PHI)	46 kDa	0.163992	0.516436	1.12038	1.43042	0.0326537	1.09e-05	0.046833	2.24e-05	3.36e-05	6.45e-05
Cj0058		Cj0058	peptidase C39 family protein		0.163946	0.537904	1.12035	1.45186	0.799209	0.345805	0.826732	0.373235	0.606505	0.616181
fliY	fliY	Cj0059c	Putative flagellar motor switch protein	31 kDa	0.163724	-0.296157	1.12017	-1.22787	0.206868	0.0328275	0.247433	0.0399858	0.0101737	0.0125945
slyD	slyD	Cj0115	Peptidyl-prolyl cis-trans isomerase (EC 5.2.1.8)	20 kDa	0.163632	-0.650774	1.1201	-1.57001	0.174082	0.000167066	0.211395	0.000279968	6.23e-05	0.000112113
Cj1305c		Cj1305c	hypothetical protein Cj1305c		0.163594	-0.664503	1.12007	-1.58502	0.639196	0.0788353	0.68158	0.0916101	0.0775184	0.0855821
Cj1660		Cj1660	integral membrane protein		0.163036	0.271954	1.11964	1.20744	0.253542	0.0498531	0.299213	0.0590961	0.132309	0.142611
Cj1323					0.162756	-0.516576	1.11942	-1.43056	0.591097	0.103704	0.636259	0.119204	0.0951848	0.104291
Cj0302c		Cj0302c	molybdenum-pterin-binding protein		0.161601	-1.04983	1.11853	-2.07028	0.587348	0.00545385	0.633079	0.007284	0.00436293	0.00567466
maf	maf	Cj0507	Maf-like protein Cj0507		0.160825	-2.32133	1.11793	-4.99794	0.31699	3.23e-07	0.367016	1.06e-06	2.13e-07	8.85e-07
Cj0371		Cj0371	hypothetical protein Cj0371	21 kDa	0.159057	0.605244	1.11656	1.52124	0.11423	3.69e-05	0.144418	6.9e-05	9.86e-05	0.000170916
thiD	thiD	Cj1082c	Phosphomethylpyrimidine kinase (EC 2.7.4.7)	29 kDa	0.157545	-0.124018	1.11539	-1.08977	0.105028	0.173073	0.134517	0.192949	0.0270753	0.0314627
flhF	flhF	Cj0064c	Flagellar biosynthesis protein FlhF (Flagella-associated GTP-binding protein)	55 kDa	0.157393	-0.238448	1.11527	-1.17972	0.0322634	0.00354684	0.0463568	0.00486354	0.000325007	0.000510267
pglH	pglH	Cj1129c	GalNAc transferase/polymerase	41 kDa	0.156546	0.103119	1.11462	1.07409	0.188119	0.351284	0.226711	0.378635	0.386483	0.399533
Cj1642		Cj1642	nucleoid-associated protein		0.155632	0.68046	1.11391	1.60265	0.399499	0.00140786	0.451706	0.00203202	0.0033123	0.0044127
Cj0669		Cj0669	ABC transporter ATP-binding protein		0.15559	0.431533	1.11388	1.34867	0.143765	0.000791286	0.177559	0.00118395	0.00244104	0.00329054
Cj0972		Cj0972	hypothetical protein Cj0972		0.154987	0.659899	1.11341	1.57997	0.732317	0.144341	0.765998	0.162742	0.294819	0.308581
Cj0928		Cj0928	integral membrane protein		0.151582	-0.021018	1.11079	-1.01468	0.193089	0.84107	0.231999	0.857773	0.265652	0.278785
Cj0523					0.151527	1.24188	1.11074	2.36506	0.756555	0.0135424	0.788759	0.0172339	0.0257083	0.0299398
Cj0571		Cj0571	transcriptional regulator		0.15059	0.67367	1.11002	1.59513	0.521223	0.00645572	0.571873	0.00855745	0.014798	0.0179015
Cj1437c		Cj1437c	aminotransferase		0.150041	-0.353245	1.1096	-1.27743	0.0612997	0.000490725	0.0827728	0.000765166	9.18e-05	0.000160021
Cj1405		Cj1405	fibosomal silencing factor RsfS		0.146892	0.574532	1.10718	1.48919	0.100123	2.78e-05	0.129066	5.29e-05	7.48e-05	0.000132853
Cj0570		Cj0570	ATP/GTP binding protein		0.144632	0.979277	1.10545	1.97148	0.587076	0.0012025	0.633079	0.00174829	0.00230463	0.00312253
Cj0794		Cj0794	hypothetical protein Cj0794		0.143524	0.0258764	1.1046	1.0181	0.831916	0.967293	0.854458	0.971616	0.973702	0.974927
kdpB	kdpB	Cj0677	Potassium-transporting ATPase B chain (EC 3.6.3.12) (ATP phosphohydrolase [potassium-transporting] B chain) (Potassium-binding and translocating subunit B) (Potassium-translocating ATPase B chain)		0.142921	1.37586	1.10414	2.59522	0.697692	0.000750453	0.736067	0.00112497	0.00124934	0.00177743
Cj0929					0.137188	-0.384356	1.09976	-1.30528	0.13139	0.000962565	0.163544	0.00142815	0.000263349	0.000419671
Cj0100		Cj0100	ParA family protein	29 kDa	0.13602	0.909782	1.09887	1.87876	0.114301	2.74e-07	0.144418	9.12e-07	5.17e-07	1.76e-06
Cj0554		Cj0554	hypothetical protein Cj0554	39 kDa	0.135487	0.674273	1.09846	1.59579	0.188752	2.89e-05	0.226958	5.48e-05	6.66e-05	0.000119083
mraW					0.130821	-0.563808	1.09492	-1.47817	0.263492	0.000413017	0.310495	0.000649727	0.000185395	0.000305221
Cj0201c		Cj0201c	integral membrane protein		0.128347	1.44674	1.09304	2.72591	0.719581	0.000590192	0.753666	0.000903448	0.000947651	0.00137526
truD	truD	Cj1457c	tRNA pseudouridine synthase D (EC 5.4.99.27) (tRNA pseudouridine(13) synthase) (tRNA pseudouridylate synthase D) (tRNA-uridine isomerase D)	43 kDa	0.127986	-0.173479	1.09277	-1.12778	0.271581	0.121386	0.319082	0.137837	0.0494518	0.0555984
atpC	atpC	Cj0108	ATP synthase epsilon chain (ATP synthase F1 sector epsilon subunit) (F-ATPase epsilon subunit)	14 kDa	0.126121	0.00722156	1.09136	1.00502	0.517431	0.967344	0.568888	0.971616	0.759649	0.766389
Cj0057		Cj0057	periplasmic protein	32 kDa	0.125687	0.609667	1.09103	1.52591	0.402299	0.000582927	0.453583	0.000894047	0.00128523	0.00182361
Cj1661		Cj1661	ABC transporter permease	48 kDa	0.125154	0.555379	1.09062	1.46956	0.387078	0.0011254	0.439849	0.00164975	0.0026424	0.00355296
trxA	trxA	Cj0147c	Thioredoxin	11 kDa	0.120891	0.229581	1.08741	1.17249	0.575276	0.307864	0.622597	0.335468	0.578437	0.588793
flaD					0.120289	0.248585	1.08695	1.18804	0.224997	0.0161676	0.268311	0.0204764	0.0477754	0.0538336
cheV	cheV	Cj0285c	Chemotaxis protein (EC 2.7.3.-)	36 kDa	0.117974	0.0589704	1.08521	1.04172	0.358426	0.654301	0.40963	0.683047	0.64182	0.650399
Cj0202c					0.117602	1.41484	1.08493	2.66631	0.710133	0.000218926	0.745733	0.00035968	0.000334555	0.000523709
Cj0930		Cj0930	ribosome-binding ATPase	41 kDa	0.116261	0.0109002	1.08392	1.00758	0.272686	0.91446	0.320145	0.923744	0.467475	0.480142
Cj0908		Cj0908	periplasmic protein	18 kDa	0.113318	1.63597	1.08171	3.10796	0.914497	0.0655789	0.927312	0.0767095	0.115024	0.124996
leuC	leuC	Cj1717c	3-isopropylmalate dehydratase large subunit (EC 4.2.1.33) (Alpha-IPM isomerase) (IPMI) (Isopropylmalate isomerase)		0.113261	0.367824	1.08167	1.29041	0.705113	0.176895	0.74193	0.197073	0.360604	0.373751
Cj1664		Cj1664	thiredoxin		0.112655	-0.0827369	1.08122	-1.05903	0.562428	0.638789	0.611185	0.668608	0.573125	0.583759
lpxC	lpxC	Cj0132	UDP-3-O-[3-hydroxymyristoyl] N-acetylglucosamine deacetylase (EC 3.5.1.-) (UDP-3-O-acyl-GlcNAc deacetylase)		0.112319	0.328395	1.08096	1.25562	0.144057	0.000811016	0.177678	0.0012112	0.00250374	0.00336936
metK	metK	Cj1096c	S-adenosylmethionine synthetase (EC 2.5.1.6)	44 kDa	0.111161	-1.26031	1.0801	-2.39546	0.425192	2.68e-06	0.477031	6.52e-06	1.85e-06	5.18e-06
Cj1427c		Cj1427c	sugar-nucleotide epimerase/dehydratease	36 kDa	0.110936	-0.24545	1.07993	-1.18546	0.173358	0.00852482	0.210801	0.0111333	0.00240192	0.00324487
Cj0286c		Cj0286c	hypothetical protein Cj0286c		0.108519	-0.503245	1.07812	-1.4174	0.398308	0.0018253	0.45068	0.00261086	0.00104231	0.00150401
oorC	oorC	Cj0538	OORC subunit of 2-oxoglutarate:acceptor oxidoreductase	20 kDa	0.107045	-0.126446	1.07702	-1.0916	0.484427	0.406656	0.535934	0.435957	0.322264	0.335762
ackA	ackA	Cj0689	Acetate kinase (EC 2.7.2.1) (Acetokinase)	44 kDa	0.104497	-0.0484117	1.07512	-1.03413	0.317662	0.645187	0.367338	0.674861	0.335537	0.349134
glmU	glmU	Cj0821	Bifunctional protein GlmU [Includes: UDP-N-acetylglucosamine pyrophosphorylase (EC 2.7.7.23) (N-acetylglucosamine-1-phosphate uridyltransferase);Glucosamine-1-phosphate N-acetyltransferase (EC 2.3.1.157)]	48 kDa	0.100256	-0.230288	1.07196	-1.17307	0.35474	0.0494228	0.405708	0.0586734	0.0256912	0.0299398
proC	proC	Cj1076	Pyrroline-5-carboxylate reductase (EC 1.5.1.2)	27 kDa	0.0980326	-0.728012	1.07031	-1.65636	0.491233	0.000338283	0.542709	0.00054071	0.000229759	0.000370593
aspS	aspS	Cj0640c	Aspartate--tRNA ligase (EC 6.1.1.12) (Aspartyl-tRNA synthetase) (AspRS)	66 kDa	0.0977693	-0.73354	1.07012	-1.66271	0.322844	1.5e-05	0.372981	2.99e-05	8.7e-06	1.93e-05
Cj1289		Cj1289	hypothetical protein Cj1289	31 kDa	0.0969147	-0.293479	1.06948	-1.22559	0.317729	0.0105157	0.367338	0.0135774	0.00487533	0.00630505
Cj0488		Cj0488	hypothetical protein Cj0488		0.0958101	0.707228	1.06867	1.63266	0.677154	0.00416222	0.717251	0.00563936	0.00793044	0.0099621
Cj1580c		Cj1580c	peptide ABC transporter ATP-binding protein		0.0914473	-0.693292	1.06544	-1.61697	0.626137	0.0032394	0.669449	0.00447278	0.00271241	0.00364094
leuB	leuB	Cj1718c	3-isopropylmalate dehydrogenase (EC 1.1.1.85) (3-IPM-DH) (Beta-IPM dehydrogenase) (IMDH)		0.09129	0.486451	1.06532	1.40099	0.778365	0.100932	0.806743	0.116269	0.202126	0.214237
Cj0063c		Cj0063c	ATP-binding protein	32 kDa	0.0904817	0.230508	1.06473	1.17325	0.267279	0.0102334	0.314492	0.0132274	0.0298942	0.0345605
Cj0883c		Cj0883c	transcriptional regulator	15 kDa	0.0900065	-2.8317	1.06438	-7.1191	0.582846	1.96e-08	0.629933	1.05e-07	1.64e-08	1.18e-07
Cj0962		Cj0962	acetyltransferase		0.0894526	-1.33612	1.06397	-2.52471	0.568395	1.07e-05	0.616827	2.2e-05	8.21e-06	1.84e-05
fliP	fliP	Cj0820c	Flagellar biosynthesis protein		0.0893703	-0.471396	1.06391	-1.38645	0.306867	0.000167919	0.356593	0.000281101	8.61e-05	0.000151047
hisI	hisI	Cj1604	Histidine biosynthesis bifunctional protein HisIE [Includes: Phosphoribosyl-AMP cyclohydrolase (PRA-CH) (EC 3.5.4.19);Phosphoribosyl-ATP pyrophosphatase (PRA-PH) (EC 3.6.1.31)]	23 kDa	0.0883738	-0.589563	1.06317	-1.50479	0.603149	0.00468467	0.647481	0.00628836	0.003826	0.00502143
modB	modB	Cj0301c	Putative molybdenum transport system permease protein		0.0861752	1.34988	1.06155	2.54891	0.68712	1.07e-05	0.725876	2.22e-05	1.45e-05	3.06e-05
Cj0722c		Cj0722c	DNA methylase		0.0856332	-0.528128	1.06115	-1.44206	0.569847	0.00374763	0.617981	0.00511683	0.00289114	0.00387758
tyrS	tyrS	Cj1271c	Tyrosine--tRNA ligase (EC 6.1.1.1) (Tyrosyl-tRNA synthetase) (TyrRS)	45 kDa	0.0829096	0.109176	1.05915	1.07861	0.242961	0.13349	0.287579	0.150935	0.279108	0.292522
fba	fba	Cj0597	Fructose-bisphosphate aldolase (FBP aldolase) (FBPA) (EC 4.1.2.13) (Fructose-1,6-bisphosphate aldolase)	39 kDa	0.0827004	-0.228632	1.059	-1.17172	0.351454	0.0217066	0.402477	0.0269344	0.0110202	0.0135686
purN	purN	Cj0187c	Phosphoribosylglycinamide formyltransferase (EC 2.1.2.2)	21 kDa	0.0818899	0.0401093	1.0584	1.02819	0.474333	0.694417	0.526963	0.721143	0.763608	0.769895
Cj0143c		Cj0143c	ABC transporter substrate-binding protein	35 kDa	0.0750644	0.91154	1.05341	1.88105	0.396192	1.06e-06	0.448604	2.89e-06	1.6e-06	4.55e-06
Cj1135		Cj1135	glucosyltransferase		0.0750179	0.184519	1.05337	1.13644	0.519107	0.107263	0.569943	0.122939	0.25011	0.263169
pyrC2	pyrC2	Cj1195c	Putative dihydroorotase (EC 3.5.2.3)	44 kDa	0.0743868	-0.16837	1.05291	-1.12379	0.479335	0.11274	0.530669	0.128661	0.083001	0.0915081
rfbC	rfbC	Cj1430c	Putative dTDP-4-dehydrorhamnose 3,5-epimerase (EC 5.1.3.13)	21 kDa	0.0732596	-0.438725	1.05209	-1.35541	0.388052	0.000260847	0.440641	0.000422881	0.000152088	0.000255674
Cj0148c		Cj0148c	hypothetical protein Cj0148c		0.0726052	0.052181	1.05161	1.03683	0.735289	0.791316	0.768602	0.813808	0.93575	0.938699
sucC	sucC	Cj0533	Succinyl-CoA ligase [ADP-forming] subunit beta (EC 6.2.1.5) (Succinyl-CoA synthetase subunit beta) (SCS-beta)	42 kDa	0.0703345	-0.164753	1.04996	-1.12097	0.619319	0.263702	0.662604	0.289127	0.266305	0.279287
hsdS					0.0683484	0.295471	1.04852	1.22729	0.508084	0.00766868	0.559969	0.0100482	0.0179822	0.0215407
Cj1534c		Cj1534c	bacterioferritin	17 kDa	0.0677816	1.08779	1.0481	2.12549	0.601401	1.31e-05	0.646039	2.65e-05	1.9e-05	3.87e-05
Cj1320		Cj1320	PLP-dependent aminotransferase	43 kDa	0.0668542	0.453538	1.04743	1.36939	0.401389	6.84e-05	0.4532	0.000122401	0.000130047	0.000221428
Cj0122		Cj0122	hypothetical protein Cj0122		0.0655463	1.29972	1.04648	2.4618	0.706457	2.1e-06	0.742577	5.26e-06	2.64e-06	6.9e-06
Cj1406c		Cj1406c	periplasmic protein		0.0629054	0.360425	1.04457	1.2838	0.643733	0.0114557	0.685959	0.0147544	0.0241006	0.0281498
Cj1725		Cj1725	periplasmic protein	21 kDa	0.0594317	-0.261797	1.04206	-1.19897	0.549475	0.0211185	0.599154	0.0262544	0.0165448	0.0198488
lpxD	lpxD	Cj0576	UDP-3-O-acylglucosamine N-acyltransferase (EC 2.3.1.-)	35 kDa	0.0581949	-0.162022	1.04116	-1.11885	0.386941	0.0269283	0.439849	0.0330531	0.0150327	0.0181716
pabA	pabA	Cj0861c	Para-aminobenzoate synthase glutamine amidotransferase component II (EC 4.1.3.-) (EC 6.3.5.8)		0.054586	-0.678974	1.03856	-1.601	0.88492	0.0925562	0.901338	0.10693	0.131305	0.141624
Cj1309c		Cj1309c	hypothetical protein Cj1309c	42 kDa	0.0544972	-0.52988	1.0385	-1.44381	0.921968	0.348192	0.933698	0.375556	0.510976	0.522798
aroK	aroK	Cj0387	Shikimate kinase (SK) (EC 2.7.1.71)		0.0544023	0.349165	1.03843	1.27382	0.70666	0.0166569	0.742577	0.0210458	0.0336623	0.0386098
Cj0020c		Cj0020c	cytochrome C551 peroxidase	34 kDa	0.0543476	-0.82385	1.03839	-1.77012	0.475961	5.65e-07	0.528403	1.73e-06	4.22e-07	1.5e-06
ogt	ogt	Cj0836	Methylated-DNA--protein-cysteine methyltransferase (EC 2.1.1.63) (6-O-methylguanine-DNA methyltransferase) (O-6-methylguanine-DNA-alkyltransferase)		0.0532183	-0.273672	1.03758	-1.20888	0.748687	0.0990743	0.781068	0.114212	0.117355	0.127268
dapA	dapA	Cj0806	4-hydroxy-tetrahydrodipicolinate synthase (HTPA synthase) (EC 4.3.3.7)	33 kDa	0.052514	0.497221	1.03707	1.41149	0.633567	0.00078645	0.676485	0.00117782	0.00139823	0.00197261
murE	murE	Cj1641	UDP-N-acetylmuramoyl-L-alanyl-D-glutamate--2,6-diaminopimelate ligase (EC 6.3.2.13) (Meso-A2pm-adding enzyme) (Meso-diaminopimelate-adding enzyme) (UDP-MurNAc-L-Ala-D-Glu:meso-diaminopimelate ligase) (UDP-MurNAc-tripeptide synthetase) (UDP-N-acetylmuramyl-tripeptide synthetase)	48 kDa	0.0523077	0.18576	1.03692	1.13742	0.562206	0.0480094	0.611185	0.057166	0.113853	0.123807
Cj1064		Cj1063	acetyltransferase		0.0521526	0.626586	1.03681	1.54391	0.616387	6.77e-05	0.660356	0.000121365	0.00010531	0.000182233
Cj0305c		Cj0305c	hypothetical protein Cj0305c		0.0519719	-0.786377	1.03668	-1.72474	0.839058	0.0100221	0.860129	0.0130034	0.0117654	0.0144081
Cj1532		Cj1532	periplasmic protein		0.0501122	0.358288	1.03535	1.2819	0.577575	0.000967548	0.624659	0.00143287	0.00184428	0.0025509
Cj0703		Cj0703	hypothetical protein Cj0703	21 kDa	0.0475656	-0.200861	1.03352	-1.14938	0.616879	0.045537	0.660438	0.0545074	0.0417517	0.0475115
fliH	fliH	Cj0320	Putative flagellar assembly protein	31 kDa	0.0457128	-0.537305	1.03219	-1.45126	0.503785	8.69e-06	0.555805	1.84e-05	6.32e-06	1.47e-05
rpsU	rpsU	Cj0370	30S ribosomal protein S21	9 kDa	0.0393613	0.623019	1.02766	1.54009	0.830069	0.00906067	0.853112	0.0118041	0.0155204	0.0187185
ubiE	ubiE	Cj0324	Ubiquinone/menaquinone biosynthesis methyltransferase ubiE (EC 2.1.1.163) (EC 2.1.1.201) (2-methoxy-6-polyprenyl-1,4-benzoquinol methylase) (Demethylmenaquinone methyltransferase)	27 kDa	0.0393568	0.310879	1.02766	1.24046	0.728956	0.0102363	0.762983	0.0132274	0.0196373	0.0233129
Cj0848c		Cj0848c	hypothetical protein Cj0848c		0.0304698	-0.801505	1.02134	-1.74292	0.966783	0.292683	0.97044	0.319582	0.454012	0.467219
Cj1555c		Cj1555c	hypothetical protein Cj1555c		0.0304237	-0.119746	1.02131	-1.08654	0.803427	0.325034	0.830017	0.35201	0.424668	0.43787
gltB	gltB	Cj0007	Glutamate synthase (NADPH) large subunit (EC 1.4.1.13)	167 kDa	0.0304111	1.10597	1.0213	2.15243	0.805532	6.12e-06	0.831651	1.34e-05	7.44e-06	1.69e-05
Cj0444					0.0289381	0.675961	1.02026	1.59766	0.890857	0.00281794	0.906806	0.0039249	0.00419546	0.00547474
Cj0418c		Cj0418c	hypothetical protein Cj0418c		0.0245073	-0.132666	1.01713	-1.09632	0.776813	0.145043	0.805658	0.163417	0.182149	0.194094
Cj0427		Cj0427	hypothetical protein Cj0427	13 kDa	0.0244029	0.499291	1.01706	1.41352	0.802973	0.000157204	0.830017	0.00026441	0.000217361	0.000352741
pycB	pycB	Cj0933c	Putative pyruvate carboxylase B subunit (EC 6.4.1.1)	66 kDa	0.0239641	0.159835	1.01675	1.11716	0.737438	0.0531522	0.770342	0.0627732	0.109685	0.11952
lctP	lctP	Cj0076c	L-lactate permease		0.0229978	0.484483	1.01607	1.39908	0.840962	0.00230721	0.861526	0.00325192	0.00357375	0.00473723
miaA	miaA	Cj0166	tRNA dimethylallyltransferase (EC 2.5.1.75) (Dimethylallyl diphosphate:tRNA dimethylallyltransferase) (DMAPP:tRNA dimethylallyltransferase) (DMATase) (Isopentenyl-diphosphate:tRNA isopentenyltransferase) (IPP transferase) (IPPT) (IPTase)		0.0219991	0.442472	1.01537	1.35893	0.819716	0.000349247	0.844652	0.000556558	0.000495227	0.00075373
Cj0135		Cj0135	hypothetical protein Cj0135		0.0216668	1.07465	1.01513	2.10621	0.908406	6.52e-05	0.921723	0.000117517	7.94e-05	0.000140452
Cj1099		Cj1099	peptidase	67 kDa	0.0216044	0.073725	1.01509	1.05243	0.789109	0.354039	0.816815	0.381347	0.619734	0.62922
Cj1041c		Cj1041c	ATP/GTP-binding protein	32 kDa	0.0209104	-0.0422854	1.0146	-1.02974	0.844499	0.674196	0.864594	0.701976	0.813946	0.818574
cetA	cetA	Cj1190c	Bipartate energy taxis response protein cetA	51 kDa	0.0196701	-0.312868	1.01373	-1.24217	0.789018	0.0016827	0.816815	0.00241557	0.00171052	0.00237829
selD	selD	Cj1504c	Selenide, water dikinase (EC 2.7.9.3) (Selenium donor protein) (Selenophosphate synthase)		0.0195328	-0.00658163	1.01363	-1.00457	0.860416	0.948951	0.880323	0.95445	0.968142	0.96997
Cj0372		Cj0372	glutathionylspermidine synthase	45 kDa	0.0183633	-0.0759704	1.01281	-1.05407	0.808628	0.315463	0.834307	0.342576	0.415184	0.428369
dnaA	dnaA	Cj0001	Chromosomal replication initiator protein DnaA	50 kDa	0.0157863	-0.466933	1.011	-1.38217	0.870597	0.0005365	0.888324	0.000830844	0.00057423	0.000859995
Cj1521c		Cj1521c	CRISPR-associated endoribonuclease Cas2		0.0141256	1.61025	1.00984	3.05305	0.950718	3.03e-06	0.958545	7.22e-06	3.29e-06	8.35e-06
hemB	hemB	Cj0995c	Delta-aminolevulinic acid dehydratase (EC 4.2.1.24)	36 kDa	0.0120246	0.62024	1.00837	1.53713	0.871026	1.09e-05	0.888324	2.24e-05	1.29e-05	2.75e-05
Cj0484					0.0104701	0.695899	1.00728	1.61989	0.963818	0.00416019	0.968686	0.00563936	0.00586348	0.00749772
fumC	fumC	Cj1364c	Fumarate hydratase class II (Fumarase C) (EC 4.2.1.2)	51 kDa	0.00998995	-0.184726	1.00695	-1.1366	0.905173	0.0530492	0.919614	0.0626981	0.0749464	0.0827999
Cj0150c		Cj0150c	aminotransferase	45 kDa	0.00827456	0.043058	1.00575	1.0303	0.898759	0.505522	0.914264	0.53617	0.769288	0.775131
Cj0341c		Cj0341c	integral membrane protein		0.00689935	-1.16534	1.00479	-2.24287	0.992475	0.149781	0.993724	0.168279	0.243389	0.256267
Cj1528					0.00689796	0.0358896	1.00479	1.02519	0.973784	0.853599	0.976237	0.868326	0.979835	0.979835
Cj0761		Cj0761	hypothetical protein Cj0761		0.00681051	-0.444848	1.00473	-1.36117	0.969766	0.0230579	0.972822	0.0285002	0.0335102	0.038463
Cj0497		Cj0497	lipoprotein	50 kDa	0.00655969	-0.13779	1.00456	-1.10022	0.937396	0.110547	0.947514	0.126339	0.1682	0.180077
Cj1009c		Cj1009c	hypothetical protein Cj1009c	55 kDa	0.00566013	-0.947727	1.00393	-1.92883	0.948611	6.86e-07	0.957634	2e-06	6.87e-07	2.23e-06
Cj0074c		Cj0074c	iron-sulfur protein	54 kDa	0.00292698	-0.475715	1.00203	-1.39061	0.981438	0.00330342	0.983291	0.00455328	0.00432348	0.00562795
Cj0249		Cj0249	hypothetical protein Cj0249		-0.00116926	-0.34644	-1.00081	-1.27142	0.997535	0.338494	0.997535	0.366088	0.532487	0.544107
Cj1216c		Cj1216c	hypothetical protein Cj1216c		-0.00352017	-1.23684	-1.00244	-2.35682	0.997515	0.310684	0.997535	0.338309	0.493705	0.506756
hisC	hisC	Cj0317	Histidinol-phosphate aminotransferase (EC 2.6.1.9) (Imidazole acetol-phosphate transaminase)	41 kDa	-0.00405181	0.0964709	-1.00281	1.06915	0.951779	0.164803	0.959008	0.184376	0.256787	0.269838
Cj0760		Cj0760	hypothetical protein Cj0760	39 kDa	-0.00459902	0.1571	-1.00319	1.11504	0.96446	0.120102	0.968719	0.136671	0.188841	0.200691
Cj1270c		Cj1270c	2-nitropropane dioxygenase	39 kDa	-0.00572837	-0.20623	-1.00398	-1.15367	0.941185	0.0207628	0.950741	0.0258642	0.0332357	0.0381755
ccoN	ccoN	Cj1490c	Cb-type cytochrome C oxidase subunit I (EC 1.9.3.1)		-0.00742049	-1.26587	-1.00516	-2.40472	0.950211	6.37e-07	0.958545	1.89e-06	6.75e-07	2.2e-06
Cj1368		Cj1368	hypothetical protein Cj1368	41 kDa	-0.0076996	-1.25941	-1.00535	-2.39399	0.908023	3.22e-09	0.921723	2.74e-08	3.29e-09	4.06e-08
Cj1074c		Cj1074c	lipoprotein	26 kDa	-0.00980206	-0.0555877	-1.00682	-1.03928	0.917455	0.555573	0.929719	0.586131	0.812277	0.817411
Cj1723c					-0.0129414	1.53642	-1.00901	2.90073	0.936961	3.29e-07	0.947514	1.08e-06	3.26e-07	1.21e-06
rpsN	rpsN	Cj1694c	30S ribosomal protein S14 type Z	7 kDa	-0.0133798	-0.412087	-1.00932	-1.33061	0.957762	0.105359	0.964426	0.120931	0.179322	0.191469
Cj0814					-0.0172046	0.659458	-1.012	1.57949	0.963493	0.0672936	0.968686	0.0786574	0.103346	0.112922
accC	accC	Cj1290c	Biotin carboxylase (EC 6.3.4.14) (EC 6.4.1.2)	49 kDa	-0.017679	-1.32806	-1.01233	-2.51065	0.870033	1.9e-07	0.888324	6.73e-07	2.06e-07	8.6e-07
Cj0729		Cj0729	type I phosphodiesterase/nucleotide pyrophosphatase		-0.0185332	-0.0747879	-1.01293	-1.05321	0.96307	0.840635	0.968686	0.857773	0.976953	0.977567
trpF	trpF	Cj0347	N-(5'-phosphoribosyl)anthranilate isomerase (PRAI) (EC 5.3.1.24)		-0.0208345	-0.291902	-1.01455	-1.22425	0.925107	0.172711	0.936282	0.192681	0.302762	0.316478
ddlA					-0.021614	-0.0203951	-1.01509	-1.01424	0.818248	0.821545	0.843686	0.840552	0.964341	0.96677
Cj0019c		Cj0019c	MCP-domain signal transduction protein	67 kDa	-0.0247537	-0.463034	-1.01731	-1.37844	0.700224	2.34e-05	0.737273	4.53e-05	3.23e-05	6.23e-05
Cj0037c		Cj0037c	cytochrome C	39 kDa	-0.0250306	-0.268456	-1.0175	-1.20452	0.828413	0.0430152	0.85196	0.0516832	0.0808946	0.0892475
hypA	hypA	Cj0627	Probable hydrogenase nickel incorporation protein HypA		-0.0265246	-1.05198	-1.01856	-2.07338	0.901037	0.000569583	0.915997	0.000876113	0.000767071	0.00113209
fliI	fliI	Cj0195	Flagellum-specific ATP synthase (EC 3.6.3.14)	50 kDa	-0.032322	-0.232514	-1.02266	-1.17488	0.718695	0.0197661	0.753234	0.0246612	0.0398533	0.0454814
tig	tig	Cj0193c	Trigger factor (TF) (EC 5.2.1.8) (PPIase)	51 kDa	-0.0325992	-0.810085	-1.02285	-1.75331	0.738534	7.09e-06	0.770981	1.54e-05	9.07e-06	2e-05
moeA	moeA	Cj0857c	Putative molybdopterin biosynthesis protein	43 kDa	-0.0338745	-0.429034	-1.02376	-1.34633	0.771387	0.00289924	0.801075	0.00403108	0.00489579	0.00632125
Cj0487		Cj0487	amidohydrolase		-0.0350976	-0.75703	-1.02463	-1.69001	0.865076	0.00335992	0.883954	0.00462715	0.00519706	0.00667774
aas	aas	Cj0938c	Putative 2-acylglycerophosphoethanolamine acyltransferase / acyl-acyl carrier protein synthetase		-0.036473	-0.0996298	-1.0256	-1.0715	0.593072	0.153535	0.637953	0.172253	0.334277	0.34805
ftsZ	ftsZ	Cj0696	Cell division protein FtsZ	39 kDa	-0.0388758	-0.265599	-1.02731	-1.20214	0.574934	0.00305001	0.622597	0.00423332	0.00631073	0.00805023
atpB	atpB	Cj1204c	ATP synthase subunit a (ATP synthase F0 sector subunit a) (F-ATPase subunit 6)	25 kDa	-0.0400322	-0.762073	-1.02814	-1.69593	0.767142	0.000162597	0.797826	0.000272765	0.000232399	0.000373951
Cj1663		Cj1663	ABC transporter ATP-binding protein	24 kDa	-0.043512	-0.0249044	-1.03062	-1.01741	0.699386	0.808836	0.736878	0.830217	0.923113	0.92719
Cj1279c		Cj1279c	fibronectin domain-containing lipoprotein	46 kDa	-0.0450953	-0.370622	-1.03175	-1.29291	0.54292	0.000413547	0.594448	0.000649918	0.00076997	0.00113499
hsdS	hsdS	Cj1551c	Putative type I restriction enzyme S protein		-0.0461004	-0.137986	-1.03247	-1.10037	0.518537	0.0680015	0.569711	0.0794265	0.164191	0.175903
Cj1662		Cj1662	integral membrane protein		-0.0492907	0.177496	-1.03476	1.13092	0.768977	0.240723	0.799093	0.264662	0.302979	0.316497
Cj1541		Cj1541	LamB/YcsF family protein	28 kDa	-0.0500362	0.573964	-1.03529	1.48861	0.691801	0.000597181	0.730337	0.000911517	0.000526115	0.000798452
Cj1360c					-0.0511711	-0.704184	-1.03611	-1.62922	0.775234	0.00256481	0.804545	0.00358487	0.00427927	0.00557952
argS	argS	Cj1175c	Arginine--tRNA ligase (EC 6.1.1.19) (Arginyl-tRNA synthetase) (ArgRS)	60 kDa	-0.0518189	-0.476362	-1.03657	-1.39123	0.502125	8.12e-05	0.554357	0.0001437	0.000141531	0.000239955
Cj1137c		Cj1137c	glycosyltransferase		-0.0524761	0.195978	-1.03704	1.1455	0.674941	0.0983626	0.715384	0.113473	0.103968	0.113524
Cj0315		Cj0315	HAD-superfamily hydrolase	29 kDa	-0.054924	0.465265	-1.0388	1.38057	0.547209	0.000143684	0.597747	0.000244909	0.000105702	0.000182713
Cj0160c		Cj0160c	radical SAM domain-containing protein		-0.0552185	0.669139	-1.03902	1.59012	0.823247	0.0070593	0.847742	0.00930332	0.0079694	0.00999786
hddA	hddA	Cj1425c	Putative D-glycero-D-manno-heptose 7-phosphate kinase	38 kDa	-0.0567452	-0.0686124	-1.04012	-1.04871	0.485789	0.37622	0.537067	0.404643	0.635686	0.644593
bioC	bioC	Cj0304c	Putative biotin synthesis protein		-0.0590935	-1.25274	-1.04181	-2.38293	0.673158	5.43e-06	0.713969	1.22e-05	7.19e-06	1.64e-05
Cj0941c		Cj0941c	permease		-0.0622289	-0.367302	-1.04408	-1.28994	0.645798	0.0130534	0.68724	0.0166648	0.027615	0.0320664
pstA	pstA	Cj0615	Putative phosphate transport system permease protein		-0.0638077	0.171409	-1.04522	1.12616	0.711537	0.264199	0.746715	0.289473	0.307643	0.321159
ileS	ileS	Cj1061c	Isoleucine--tRNA ligase (EC 6.1.1.5) (Isoleucyl-tRNA synthetase) (IleRS)	105 kDa	-0.0654215	-0.402675	-1.04639	-1.32196	0.396093	0.000340502	0.448604	0.000543711	0.00072734	0.00107814
trmB	trmB	Cj1278c	tRNA (guanine-N(7)-)-methyltransferase (EC 2.1.1.33) (tRNA (guanine(46)-N(7))-methyltransferase) (tRNA(m7G46)-methyltransferase)	46 kDa	-0.0694624	-0.295932	-1.04933	-1.22768	0.574091	0.0257439	0.62216	0.0316481	0.0599936	0.0669774
glyQ	glyQ	Cj0704	Glycine--tRNA ligase alpha subunit (EC 6.1.1.14) (Glycyl-tRNA synthetase alpha subunit) (GlyRS)	33 kDa	-0.0697736	-0.481183	-1.04955	-1.39589	0.568351	0.00183417	0.616827	0.00262118	0.00368884	0.00486144
cadF	cadF	Cj1478c	Outer membrane fibronectin-binding protein	36 kDa	-0.0704815	-0.349856	-1.05007	-1.27443	0.454045	0.00373638	0.505836	0.00510585	0.00885552	0.0110399
Cj1456c		Cj1456c	periplasmic protein		-0.0711948	-0.378747	-1.05059	-1.30021	0.512699	0.00356321	0.564465	0.00488178	0.00793463	0.0099621
Cj0362		Cj0362	integral membrane protein		-0.0737397	-0.882264	-1.05244	-1.84327	0.698463	0.000740167	0.736392	0.00111165	0.00123021	0.00175179
purC	purC	Cj0512	Phosphoribosylaminoimidazole-succinocarboxamide synthase (EC 6.3.2.6) (SAICAR synthetase)	27 kDa	-0.0739771	-0.199045	-1.05261	-1.14794	0.477702	0.0649022	0.529638	0.0759737	0.160396	0.171953
Cj0564		Cj0564	integral membrane protein		-0.0755581	0.865713	-1.05377	1.82224	0.835786	0.0183635	0.857327	0.0230013	0.0222289	0.0261942
Cj0592c		Cj0592c	periplasmic protein	16 kDa	-0.0765384	1.31949	-1.05448	2.49579	0.554915	8.41e-07	0.604257	2.38e-06	6.62e-07	2.16e-06
Cj0555		Cj0555	dicarboxylate carrier protein MatC		-0.0774962	0.647223	-1.05519	1.56615	0.645069	0.000745559	0.686923	0.00111869	0.000622574	0.000928902
pheA	pheA	Cj0316	Chorismate mutase/prephenate dehydratase (EC 4.2.1.51) (EC 5.4.99.5)	40 kDa	-0.0797994	0.240484	-1.05687	1.18139	0.306255	0.00536382	0.356142	0.00716978	0.00243762	0.00328873
Cj0156c		Cj0156c	rRNA small subunit methyltransferase E		-0.0835946	-1.26348	-1.05966	-2.40074	0.686352	0.000128099	0.725546	0.00021952	0.000194126	0.000317753
pyrF	pyrF	Cj0381c	Orotidine 5'-phosphate decarboxylase (EC 4.1.1.23) (OMP decarboxylase) (OMPDCase) (OMPdecase)	32 kDa	-0.084123	-0.634179	-1.06004	-1.55205	0.275638	4.74e-06	0.322896	1.09e-05	8.65e-06	1.92e-05
Cj0556		Cj0556	amidohydrolase family protein	31 kDa	-0.0841659	0.232043	-1.06007	1.1745	0.860991	0.580487	0.880345	0.610393	0.742003	0.749061
pldA	pldA	Cj1351	Phospholipase A (EC 3.1.1.32)		-0.0846148	1.0982	-1.0604	2.14087	0.68558	4.51e-05	0.725211	8.33e-05	3.85e-05	7.23e-05
msbA	msbA	Cj0803	Lipid export ABC transport protein	65 kDa	-0.085205	-0.0868374	-1.06084	-1.06204	0.343126	0.300648	0.393557	0.32783	0.505714	0.517747
Cj0152c		Cj0152c	membrane protein	36 kDa	-0.0861967	-0.0673314	-1.06157	-1.04778	0.413074	0.516051	0.464726	0.545883	0.677326	0.685072
cmeE	cmeE	Cj1032	Membrane fusion component of efflux system (Mutlidrug efflux system CmeDEF)	28 kDa	-0.0913522	-0.0204843	-1.06537	-1.0143	0.273496	0.786821	0.320858	0.810232	0.504993	0.517373
Cj1346c					-0.095797	-0.0907581	-1.06866	-1.06493	0.385053	0.379832	0.438174	0.407749	0.589954	0.600132
Cj0647		Cj0647	HAD-superfamily hydrolase	18 kDa	-0.0958482	-0.730638	-1.06869	-1.65937	0.323957	1.01e-05	0.373789	2.1e-05	1.84e-05	3.76e-05
tyrA	tyrA	Cj0130	Putative prephenate dehydrogenase (EC 1.3.1.12)		-0.0964319	0.372512	-1.06913	1.29461	0.37583	0.0032172	0.428597	0.004446	0.0017419	0.00241981
pglB	pglB	Cj1126c	Oligosaccharide transferase to N-glycosylate proteins	82 kDa	-0.0964465	-0.268268	-1.06914	-1.20436	0.176882	0.00219456	0.214141	0.00311385	0.00676333	0.0085863
Cj0805		Cj0805	zinc protease	48 kDa	-0.0984778	-0.100181	-1.07064	-1.07191	0.298155	0.279329	0.347484	0.30563	0.46064	0.473428
Cj0440c		Cj0440c	transcriptional regulator	26 kDa	-0.101992	0.306682	-1.07325	1.23686	0.405052	0.0223552	0.456364	0.0277177	0.0129945	0.0158402
Cj1084c		Cj1084c	ATP/GTP-binding protein	29 kDa	-0.105001	0.473499	-1.0755	1.38847	0.329006	0.00033598	0.378833	0.000537568	0.000174973	0.00029077
accA	accA	Cj0443	Acetyl-coenzyme A carboxylase carboxyl transferase subunit alpha (ACCase subunit alpha) (Acetyl-CoA carboxylase carboxyltransferase subunit alpha) (EC 6.4.1.2)	34 kDa	-0.105835	-1.57442	-1.07612	-2.97816	0.369144	1.03e-07	0.421274	4.01e-07	1.43e-07	6.36e-07
uxaA'					-0.109042	0.565798	-1.07851	1.48021	0.638921	0.012464	0.68158	0.0159764	0.0111295	0.0136926
cysQ	cysS	Cj0802	Cysteine--tRNA ligase (EC 6.1.1.16) (Cysteinyl-tRNA synthetase) (CysRS)	54 kDa	-0.110233	0.860962	-1.0794	1.81625	0.23738	6.06e-07	0.282021	1.82e-06	3.57e-07	1.31e-06
Cj0200c		Cj0200c	periplasmic protein		-0.11142	2.77456	-1.08029	6.84267	0.561817	9.95e-09	0.611185	6.34e-08	8.33e-09	7.59e-08
dnaQ	dnaQ	Cj0452	Exonuclease, dna polymerase III epsilon subunit (EC 2.7.7.7)		-0.112477	0.596935	-1.08108	1.5125	0.457905	0.00054028	0.509423	0.000835074	0.000347523	0.000542409
Cj1295		Cj1295	hypothetical protein Cj1295	50 kDa	-0.113212	0.0248791	-1.08163	1.01739	0.333477	0.809431	0.383395	0.830293	0.438161	0.45149
bioA	bioA	Cj0307	Adenosylmethionine-8-amino-7-oxononanoate aminotransferase (EC 2.6.1.62)		-0.114336	-0.354963	-1.08248	-1.27895	0.246298	0.00229918	0.291313	0.00324494	0.00658459	0.00837274
kdsB	kdsB	Cj0813	3-deoxy-manno-octulosonate cytidylyltransferase (EC 2.7.7.38)	27 kDa	-0.117583	-0.218517	-1.08492	-1.16354	0.224147	0.0313423	0.267498	0.0382352	0.0878778	0.0967507
pyrB	pyrB	Cj1098	Aspartate carbamoyltransferase (EC 2.1.3.2) (Aspartate transcarbamylase) (ATCase)	33 kDa	-0.118778	-0.221484	-1.08581	-1.16593	0.182271	0.0174297	0.220164	0.0219352	0.0516145	0.0578639
Cj1454c		Cj1454c	ribosomal protein S12 methylthiotransferase	50 kDa	-0.118819	-0.570205	-1.08585	-1.48473	0.256049	0.000133999	0.301948	0.000229384	0.000315045	0.000496094
glcD	glcD	Cj1213c	Putative glycolate oxidase subunit D	51 kDa	-0.121289	0.287539	-1.08771	1.22056	0.163528	0.00366636	0.200105	0.00501879	0.00104398	0.00150408
trpC	trpC	Cj0498	Indole-3-glycerol phosphate synthase (IGPS) (EC 4.1.1.48)	30 kDa	-0.121806	-0.196823	-1.0881	-1.14617	0.188553	0.0327884	0.226891	0.0399687	0.0904604	0.0991825
glmS	glmS	Cj1366c	Glutamine--fructose-6-phosphate aminotransferase [isomerizing] (EC 2.6.1.16) (D-fructose-6-phosphate amidotransferase) (GFAT) (Glucosamine-6-phosphate synthase) (Hexosephosphate aminotransferase) (L-glutamine--D-fructose-6-phosphate amidotransferase)	67 kDa	-0.121878	-0.267745	-1.08815	-1.20392	0.154187	0.0075467	0.18911	0.0098965	0.0236265	0.0276569
Cj0826		Cj0826	integral membrane protein		-0.122406	-0.377743	-1.08855	-1.29931	0.325254	0.00618185	0.374948	0.00820809	0.0170534	0.0204435
pglK	pglK	Cj1130c	Flippase	65 kDa	-0.122727	-0.212619	-1.08879	-1.15879	0.152347	0.0167574	0.187142	0.0211392	0.049546	0.0556649
lysS	lysS	Cj0401	Lysine--tRNA ligase (EC 6.1.1.6) (Lysyl-tRNA synthetase) (LysRS)	58 kDa	-0.125404	-0.792224	-1.09081	-1.73174	0.110241	6.41e-07	0.140179	1.89e-06	1.29e-06	3.82e-06
Cj0386					-0.125948	0.984741	-1.09122	1.97896	0.104515	4.62e-08	0.133968	2.13e-07	2.5e-08	1.62e-07
Cj0203		Cj0203	citrate transporter		-0.126663	0.411651	-1.09177	1.33021	0.449434	0.0211255	0.501049	0.0262544	0.0135616	0.0164684
tpx	tpx	Cj0779	Probable thiol peroxidase (EC 1.11.1.-)	18 kDa	-0.128927	0.016343	-1.09348	1.01139	0.242317	0.88409	0.287284	0.897049	0.349917	0.363384
Cj0708		Cj0708	pseudouridine synthase		-0.133775	0.581827	-1.09716	1.49674	0.311522	0.000365686	0.361738	0.00058101	0.00018338	0.000302217
bioD	bioD	Cj0308c	ATP-dependent dethiobiotin synthetase BioD (EC 6.3.3.3) (DTB synthetase) (DTBS) (Dethiobiotin synthase)		-0.137782	0.121162	-1.10021	1.08761	0.46826	0.463249	0.52058	0.493636	0.355201	0.368631
Cj0374		Cj0374	nucleotide-binding protein	18 kDa	-0.13886	-0.460562	-1.10103	-1.37608	0.120631	0.00015015	0.151336	0.000254297	0.000436909	0.000667524
aat	aat	Cj1109	Leucyl/phenylalanyl-tRNA--protein transferase (EC 2.3.2.6) (L/F-transferase) (Leucyltransferase) (Phenyalanyltransferase)		-0.140796	-1.01188	-1.10251	-2.01654	0.87788	0.300134	0.894741	0.327494	0.520319	0.532016
Cj1542		Cj1542	allophanate hydrolase subunit 1	28 kDa	-0.141198	-0.0279671	-1.10282	-1.01957	0.316066	0.816944	0.366748	0.83692	0.560802	0.571939
Cj0991c		Cj0991c	oxidoreductase ferredoxin-type electron transport protein	48 kDa	-0.141678	-0.354903	-1.10319	-1.2789	0.0629563	0.000263414	0.0842947	0.000426608	0.000885724	0.00129246
Cj0911		Cj0911	periplasmic protein	22 kDa	-0.143866	-2.01755	-1.10486	-4.04896	0.834753	0.0333983	0.856819	0.0406188	0.061652	0.0686843
glf	glf	Cj1439c	UDP-galactopyranose mutase (EC 5.4.99.9)	43 kDa	-0.149823	-0.500773	-1.10943	-1.41497	0.0779099	5.73e-05	0.102932	0.000104519	0.000171135	0.000284688
gltX	gltX	Cj0845c	Glutamate--tRNA ligase 1 (EC 6.1.1.17) (Glutamyl-tRNA synthetase 1) (GluRS 1)	50 kDa	-0.150058	-0.248966	-1.10961	-1.18835	0.0592506	0.00529399	0.0803466	0.00708238	0.016406	0.0197119
atpF	atpF	Cj0103	ATP synthase subunit b (ATP synthase F(0) sector subunit b) (ATPase subunit I) (F-type ATPase subunit b)	20 kDa	-0.152265	-0.297679	-1.11131	-1.22917	0.103926	0.00598364	0.133428	0.00795154	0.0190831	0.0227398
Cj1004		Cj1004	periplasmic protein		-0.153226	3.1138	-1.11205	8.6566	0.60066	2.58e-08	0.645679	1.31e-07	2.18e-08	1.43e-07
Cj1533c		Cj1533c	hypothetical protein Cj1533c		-0.153293	0.287276	-1.1121	1.22033	0.413349	0.102331	0.464726	0.11771	0.0640531	0.0712597
dapB	dapB	Cj0197c	4-hydroxy-tetrahydrodipicolinate reductase (HTPA reductase) (EC 1.17.1.-)	27 kDa	-0.154704	-2.07727	-1.11319	-4.22007	0.129735	2.03e-09	0.161737	2.02e-08	2.93e-09	3.7e-08
folB	folB	Cj0356c	Putative dihydroneopterin aldolase (EC 4.1.2.25)		-0.157616	-0.0111561	-1.11544	-1.00776	0.656272	0.971155	0.696523	0.974829	0.879672	0.884115
porA	porA	Cj1259	Major outer membrane protein (Porin)	46 kDa	-0.157834	-0.630411	-1.11561	-1.54801	0.410969	0.00713552	0.462703	0.00939598	0.0182844	0.0218699
Cj0892c		Cj0892c	periplasmic protein		-0.159985	-0.154665	-1.11728	-1.11316	0.249577	0.220378	0.294753	0.242965	0.379142	0.392453
Cj0823		Cj0823	hypothetical protein Cj0823		-0.161036	-0.915696	-1.11809	-1.88648	0.585223	0.00871467	0.632073	0.0113719	0.0191023	0.0227456
uppP	uppP	Cj0205	Undecaprenyl-diphosphatase (EC 3.6.1.27) (Bacitracin resistance protein) (Undecaprenyl pyrophosphate phosphatase)		-0.161309	-1.64417	-1.1183	-3.12567	0.086776	5.07e-09	0.113608	3.74e-08	8.07e-09	7.53e-08
Cj0511		Cj0511	protease	49 kDa	-0.161529	-0.704713	-1.11847	-1.62982	0.0849827	8.88e-06	0.111535	1.87e-05	2.27e-05	4.5e-05
Cj1653c		Cj1653c	lipoprotein		-0.164013	-0.0585958	-1.1204	-1.04145	0.170772	0.565146	0.208009	0.595836	0.369112	0.382321
pyk	pyk	Cj0392c	Pyruvate kinase (EC 2.7.1.40)	54 kDa	-0.164538	-0.0532167	-1.12081	-1.03758	0.0973252	0.583165	0.126059	0.612804	0.222411	0.234956
Cj1477c		Cj1477c	hydrolase		-0.169512	-1.02084	-1.12468	-2.0291	0.22579	1.53e-05	0.268654	3.04e-05	3.2e-05	6.19e-05
Cj1582c		Cj1582c	peptide ABC transporter permease		-0.172083	0.667182	-1.12668	1.58797	0.545445	0.0145848	0.596393	0.0185307	0.0111903	0.0137568
lysA	lysA	Cj0314	Diaminopimelate decarboxylase (DAP decarboxylase) (DAPDC) (EC 4.1.1.20)	45 kDa	-0.172406	0.525489	-1.12694	1.43942	0.0851071	0.000121831	0.111607	0.000209228	3.22e-05	6.22e-05
alaS	alaS	Cj0506	Alanine--tRNA ligase (EC 6.1.1.7) (Alanyl-tRNA synthetase) (AlaRS)	95 kDa	-0.172651	-1.09261	-1.12713	-2.13259	0.0621881	1.14e-07	0.0835472	4.39e-07	2.26e-07	9.26e-07
Cj0168c		Cj0168c	periplasmic protein		-0.1748	-1.48673	-1.12881	-2.80253	0.4008	1.83e-05	0.452856	3.61e-05	3.2e-05	6.2e-05
fliF	fliF	Cj0318	Flagellar M-ring protein	63 kDa	-0.174985	0.198406	-1.12895	1.14743	0.0466268	0.0256486	0.0649431	0.0315554	0.00223637	0.00304559
purE	purE	Cj0702	N5-carboxyaminoimidazole ribonucleotide mutase (N5-CAIR mutase) (EC 5.4.99.18)	18 kDa	-0.175516	-0.860613	-1.12937	-1.81581	0.0802253	2.21e-06	0.105815	5.49e-06	5.17e-06	1.24e-05
Cj1349c		Cj1349c	fibronectin/fibrinogen-binding protein		-0.176304	0.0953454	-1.12999	1.06832	0.238285	0.457158	0.282886	0.488126	0.173992	0.186028
Cj0500		Cj0500	rhodanese-like domain-containing protein	39 kDa	-0.176872	-0.0435968	-1.13043	-1.03068	0.525542	0.857109	0.575817	0.871339	0.798453	0.804008
cheA	cheA	Cj0284c	Chemotaxis histidine kinase (EC 2.7.3.-)	85 kDa	-0.178648	-0.925541	-1.13182	-1.8994	0.044991	3.54e-07	0.0628847	1.16e-06	8.07e-07	2.55e-06
Cj1602		Cj1602	hypothetical protein Cj1602	37 kDa	-0.180084	-0.546938	-1.13295	-1.46098	0.100675	0.000175449	0.129672	0.000292196	0.000535492	0.000811135
Cj0524					-0.181493	-0.196014	-1.13406	-1.14553	0.762769	0.725685	0.794717	0.751165	0.927014	0.930521
clpS	clpS	Cj1107	ATP-dependent Clp protease adapter protein ClpS		-0.184662	-0.242236	-1.13655	-1.18282	0.150765	0.0493038	0.185342	0.0585759	0.120936	0.130973
Cj0587		Cj0587	integral membrane protein		-0.185557	1.09676	-1.13726	2.13874	0.58807	0.0021516	0.633428	0.00305562	0.00168953	0.00235528
Cj1329		Cj1329	sugar-phosphate nucleotide transferase		-0.186269	0.221029	-1.13782	1.16556	0.0604848	0.0190102	0.0818378	0.0237366	0.0021353	0.00292075
dnaG	dnaG	Cj1638	DNA primase (EC 2.7.7.-)	69 kDa	-0.188084	0.586373	-1.13925	1.50147	0.033054	5.64e-06	0.0473583	1.25e-05	1.45e-06	4.19e-06
Cj0825		Cj0825	processing peptidase		-0.188724	0.906528	-1.13976	1.87453	0.44359	0.00090491	0.495228	0.00134763	0.00056548	0.000849287
Cj0035c		Cj0035c	efflux protein		-0.188992	-0.043047	-1.13997	-1.03029	0.455952	0.842825	0.507605	0.859012	0.730933	0.738353
pstC	pstC	Cj0614	Putative phosphate transport system permease protein		-0.190062	0.708096	-1.14081	1.63365	0.549109	0.0188859	0.599154	0.0236	0.0147222	0.0178234
Cj0610c		Cj0610c	periplasmic protein	39 kDa	-0.191648	-0.0657403	-1.14207	-1.04662	0.0457313	0.418633	0.0637515	0.448193	0.118478	0.128398
Cj0395c		Cj0395c	hypothetical protein Cj0395c		-0.191771	-2.05222	-1.14217	-4.14745	0.677604	0.00201034	0.717251	0.00286267	0.00364357	0.00481775
ilvA	ilvA	Cj0828c	Threonine dehydratase biosynthetic (EC 4.3.1.19)	44 kDa	-0.192903	-0.144586	-1.14306	-1.10541	0.0199552	0.0516114	0.0303716	0.0611349	0.045439	0.0514502
Cj1275c		Cj1275c	peptidase M23 family protein	45 kDa	-0.193308	-0.00210874	-1.14338	-1.00146	0.102692	0.982942	0.132057	0.984798	0.170188	0.182082
dba	dba	Cj0018c	Disulphide bond formation protein		-0.195659	-0.420224	-1.14525	-1.33814	0.586849	0.222096	0.633079	0.244689	0.454868	0.467797
Cj0800c		Cj0800c	ATPase	71 kDa	-0.196129	-0.457913	-1.14562	-1.37355	0.0284708	0.000112111	0.041545	0.000194423	0.000398382	0.00061337
Cj1005c		Cj1005c	membrane bound ATPase	61 kDa	-0.197075	-0.141523	-1.14637	-1.10307	0.0119979	0.0423556	0.0191582	0.0509291	0.0295908	0.0342359
peb4-cbf2					-0.20025	-0.124936	-1.1489	-1.09046	0.0158583	0.113111	0.0246306	0.1289	0.0459475	0.0518783
Cj0323		Cj0323	hypothetical protein Cj0323		-0.200307	-0.561723	-1.14894	-1.47603	0.654088	0.200762	0.694668	0.222405	0.411605	0.425228
kpsT	kpsT	Cj1447c	Capsule polysaccharide export ATP-binding protein		-0.201225	0.0271203	-1.14967	1.01898	0.169949	0.822144	0.207166	0.840625	0.227838	0.240369
Cj0046					-0.201282	-0.991864	-1.14972	-1.98875	0.174329	2.82e-05	0.211533	5.36e-05	6.63e-05	0.000118847
flgG	flgG	Cj0698	Flagellar basal-body rod protein		-0.202628	0.0785362	-1.15079	1.05595	0.134957	0.501602	0.167722	0.532367	0.105382	0.114989
Cj1440c		Cj1440c	sugar transferase		-0.202922	0.0406923	-1.15103	1.02861	0.0722102	0.660483	0.0957989	0.689049	0.0732052	0.0809324
Cj0243c		Cj0243c	hypothetical protein Cj0243c		-0.204141	0.112179	-1.152	1.08086	0.543755	0.704359	0.594954	0.730514	0.60499	0.615035
Cj0021c		Cj0021c	fumarylacetoacetate (FAA) hydrolase family protein	33 kDa	-0.204219	1.67246	-1.15206	3.18758	0.179989	1.75e-07	0.217738	6.25e-07	1.01e-07	4.79e-07
Cj0951c					-0.206581	1.034	-1.15395	2.0477	0.448888	0.000673484	0.500792	0.00102016	0.000425954	0.000653294
proS	proS	Cj0543	Proline--tRNA ligase (EC 6.1.1.15) (Prolyl-tRNA synthetase) (ProRS)	65 kDa	-0.206791	-0.417793	-1.15412	-1.33588	0.0231777	0.000251523	0.0346143	0.000408596	0.000908192	0.00132161
frr	frr	Cj0234c	Ribosome-recycling factor (RRF) (Ribosome-releasing factor)		-0.213777	-0.962774	-1.15972	-1.94905	0.0499332	1.48e-06	0.0690049	3.87e-06	3.67e-06	9.19e-06
Cj0631c		Cj0630c	DNA polymerase III subunit delta		-0.216521	0.687221	-1.16193	1.61018	0.0172123	1.4e-06	0.0266039	3.69e-06	3.46e-07	1.28e-06
Cj0455c					-0.216995	1.33926	-1.16231	2.53022	0.316881	6.64e-06	0.367016	1.44e-05	3.94e-06	9.73e-06
Cj1055c		Cj1055c	sulfatase family protein	76 kDa	-0.218272	0.155485	-1.16334	1.1138	0.0330794	0.0819272	0.0473583	0.0951336	0.00450444	0.00584915
apt	apt	Cj0927	Adenine phosphoribosyltransferase (APRT) (EC 2.4.2.7)	21 kDa	-0.219505	-0.925007	-1.16433	-1.89869	0.0221325	4.4e-07	0.0332718	1.4e-06	1.14e-06	3.41e-06
luxS					-0.219988	-0.607943	-1.16472	-1.52408	0.0415743	7.59e-05	0.0584169	0.000135161	0.000255157	0.000407024
xseA	xseA	Cj0325	Exodeoxyribonuclease 7 large subunit (EC 3.1.11.6) (Exodeoxyribonuclease VII large subunit) (Exonuclease VII large subunit)		-0.221788	-0.0350966	-1.16618	-1.02463	0.28231	0.838995	0.329741	0.856795	0.505024	0.517373
pal	pal	Cj0113	Peptidoglycan associated lipoprotein (Omp18)	18 kDa	-0.223961	-0.939535	-1.16794	-1.91791	0.0478029	2.87e-06	0.0664068	6.96e-06	7.57e-06	1.71e-05
Cj1497c		Cj1497c	hypothetical protein Cj1497c		-0.225139	-0.222069	-1.16889	-1.16641	0.0240246	0.0177749	0.0357117	0.022352	0.030673	0.035385
pheS	pheS	Cj0897	Phenylalanine--tRNA ligase alpha subunit (EC 6.1.1.20) (Phenylalanyl-tRNA synthetase alpha subunit) (PheRS)	38 kDa	-0.225492	-0.906492	-1.16918	-1.87448	0.0310407	1.5e-06	0.0448428	3.92e-06	4.04e-06	9.94e-06
Cj1285c		Cj1285c	hypothetical protein Cj1285c		-0.226766	-0.288564	-1.17021	-1.22142	0.205712	0.0829036	0.246235	0.0961271	0.191671	0.203427
fdxB	fdxB	Cj0354c	Ferredoxin		-0.228805	-2.59258	-1.17186	-6.03178	0.115756	3.37e-08	0.146025	1.63e-07	5.64e-08	2.99e-07
lpxK	lpxK	Cj0811	Tetraacyldisaccharide 4'-kinase (EC 2.7.1.130) (Lipid A 4'-kinase)		-0.22998	-1.05411	-1.17282	-2.07643	0.0485613	1.18e-06	0.0672258	3.18e-06	2.89e-06	7.49e-06
Cj1113		Cj1113	hypothetical protein Cj1113		-0.23226	-0.6295	-1.17467	-1.54703	0.203063	0.00278773	0.243248	0.00388622	0.00842087	0.0105228
Cj0648		Cj0648	membrane protein		-0.232672	-1.22891	-1.17501	-2.34389	0.278214	0.000143367	0.325435	0.000244631	0.000329406	0.000516156
Cj0390		Cj0390	transmembrane protein	94 kDa	-0.233516	-0.854614	-1.1757	-1.80828	0.00421764	8.96e-08	0.00741114	3.58e-07	2.58e-07	1.03e-06
hemC	hemC	Cj0545	Porphobilinogen deaminase (PBG) (EC 2.5.1.61) (Hydroxymethylbilane synthase) (HMBS) (Pre-uroporphyrinogen synthase)	34 kDa	-0.233594	-0.526763	-1.17576	-1.44069	0.0265263	0.000113635	0.0391017	0.000196639	0.000406184	0.000624778
leuS	leuS	Cj1091	Leucine--tRNA ligase (EC 6.1.1.4) (Leucyl-tRNA synthetase) (LeuRS)	93 kDa	-0.236855	-0.850307	-1.17842	-1.80288	0.00576245	2e-07	0.00984315	7e-07	5.87e-07	1.93e-06
Cj1115c		Cj1115c	phosphatidylserine decarboxylase-like protein	23 kDa	-0.238689	-0.250979	-1.17992	-1.19001	0.013346	0.00642038	0.0210991	0.00851771	0.0126296	0.015419
Cj0773c		Cj0773c	binding-protein dependent transport system permease	34 kDa	-0.240316	0.00483382	-1.18125	1.00336	0.0135119	0.949055	0.0213402	0.95445	0.0185188	0.022117
Cj0649		Cj0649	OstA family protein		-0.241875	1.41841	-1.18253	2.67291	0.242351	2.32e-06	0.287284	5.69e-06	1.29e-06	3.83e-06
fabG	fabG	Cj0435	3-oxoacyl-[acyl-carrier protein] reductase (EC 1.1.1.100)	26 kDa	-0.245069	-0.62387	-1.18515	-1.541	0.0206762	3.17e-05	0.0312597	5.98e-05	0.000111001	0.000191041
mraY	mraY	Cj0433c	Phospho-N-acetylmuramoyl-pentapeptide-transferase (EC 2.7.8.13) (UDP-MurNAc-pentapeptide phosphotransferase)		-0.246015	-2.42908	-1.18593	-5.38551	0.0208261	5.13e-10	0.0314565	8.34e-09	8.64e-10	1.86e-08
Cj1484c		Cj1484c	membrane protein	22 kDa	-0.247436	-1.41472	-1.1871	-2.66608	0.153414	7.52e-06	0.188308	1.62e-05	1.66e-05	3.46e-05
amiA	amiA	Cj1269c	N-acetylmuramoyl-L-alanine amidase (EC 3.5.1.28)	75 kDa	-0.250763	-0.905581	-1.18984	-1.8733	0.12778	0.00010768	0.15955	0.000187556	0.000302325	0.000477955
cydA	cydA	Cj0081	Cytochrome bd oxidase subunit I (EC 1.10.3.-)	58 kDa	-0.252261	-2.03974	-1.19107	-4.11172	0.508263	0.00053185	0.559969	0.000824445	0.00104298	0.00150401
Cj0138		Cj0138	hypothetical protein Cj0138		-0.256626	-0.488725	-1.19468	-1.4032	0.277985	0.0375506	0.325406	0.0453227	0.103269	0.112915
waaC	waaC	Cj1133	Heptosyltransferase I	39 kDa	-0.256824	-0.213282	-1.19485	-1.15932	0.0205838	0.0355352	0.0311792	0.0431189	0.0400703	0.0456962
kpsF	kpsF	Cj1443c	D-arabinose 5-phosphate isomerase	34 kDa	-0.257321	-0.712037	-1.19526	-1.63812	0.0346323	4.05e-05	0.0493596	7.54e-05	0.000135032	0.000229424
dctA	dctA	Cj1192	Putative C4-dicarboxylate transport protein		-0.257453	0.627124	-1.19537	1.54448	0.0283242	6.41e-05	0.0414069	0.000115887	1.09e-05	2.37e-05
Cj0376		Cj0376	periplasmic protein	33 kDa	-0.257804	0.882887	-1.19566	1.84406	0.137034	4.38e-05	0.170038	8.09e-05	1.61e-05	3.35e-05
Cj0428		Cj0428	hypothetical protein Cj0428		-0.259819	0.316023	-1.19733	1.24489	0.0482391	0.0132708	0.0668667	0.0169152	0.00130882	0.00185543
Cj0413		Cj0413	periplasmic protein	27 kDa	-0.268476	-0.428817	-1.20453	-1.34613	0.105411	0.0117162	0.1349	0.0150543	0.0350796	0.040091
Cj0141c		Cj0141c	ABC transporter permease		-0.26957	-0.123565	-1.20545	-1.08942	0.0873787	0.341244	0.114303	0.368562	0.215378	0.227829
kpsD	kpsD	Cj1444c	Capsule polysaccharide export system periplasmic protein	61 kDa	-0.272374	-0.290642	-1.20779	-1.22318	0.00892131	0.00731037	0.014642	0.00961827	0.0113472	0.0139282
dapA	dapA	Cj0481	Putative dihydrodipicolinate synthase (EC 4.2.1.52)	33 kDa	-0.272562	-0.324656	-1.20795	-1.25237	0.00325907	0.000700928	0.00589596	0.0010577	0.00166122	0.00232191
purQ	purQ	Cj0514	Phosphoribosylformylglycinamidine synthase 1 (EC 6.3.5.3) (Phosphoribosylformylglycinamidine synthase I) (FGAM synthase I)	25 kDa	-0.273171	-0.457071	-1.20846	-1.37275	0.00585572	0.00011032	0.00998105	0.000191944	0.000396903	0.000611684
thrC	thrC	Cj0812	Threonine synthase. Functional classification-Amino acid biosynthesis-Aspartate family (EC 4.2.3.1)	54 kDa	-0.27318	-0.575418	-1.20847	-1.49011	0.00184987	4.49e-06	0.00354391	1.04e-05	1.73e-05	3.57e-05
rpiB	rpiB	Cj0925	Ribose 5-phosphate isomerase (EC 5.3.1.6)	16 kDa	-0.273552	-1.20426	-1.20878	-2.30419	0.0883283	8.84e-06	0.115356	1.87e-05	2.25e-05	4.45e-05
metF	metF	Cj1202	Methylenetetrahydrofolate reductase (EC 1.5.1.20)		-0.277196	0.675698	-1.21184	1.59737	0.439042	0.0343664	0.491184	0.0417325	0.0218701	0.0258096
hddC	hddC	Cj1431c	Capsular polysaccharide heptosyltransferase	70 kDa	-0.27784	-0.641502	-1.21238	-1.55995	0.00650444	1.26e-05	0.0109597	2.56e-05	4.67e-05	8.61e-05
ispA	ispA	Cj1644	Geranyltranstransferase (EC 2.5.1.10)	32 kDa	-0.280963	-0.993257	-1.21501	-1.99067	0.00345992	9.26e-08	0.00620992	3.68e-07	2.73e-07	1.06e-06
Cj1434c		Cj1434c	sugar transferase	53 kDa	-0.283254	-0.563765	-1.21694	-1.47812	0.0378254	0.000543911	0.0535747	0.00083987	0.00192039	0.00265286
glnP	glnP	Cj0940c	Putative glutamine transport system permease		-0.283559	-0.182011	-1.21719	-1.13446	0.12296	0.243079	0.154135	0.267069	0.264216	0.277462
hisF	hisF	Cj1603	Imidazole glycerol phosphate synthase subunit hisF1 (EC 4.1.3.-) (IGP synthase cyclase subunit) (IGP synthase subunit hisF1) (ImGP synthase subunit hisF1) (IGPS subunit hisF1)	28 kDa	-0.287474	-0.675362	-1.2205	-1.597	0.0119523	2.16e-05	0.0191044	4.2e-05	7.82e-05	0.000138602
Cj0741					-0.290385	0.514233	-1.22297	1.42823	0.388445	0.0883665	0.440773	0.102238	0.0514653	0.0577398
carA	carA	Cj1494c	Carbamoyl-phosphate synthase small chain (EC 6.3.5.5) (Carbamoyl-phosphate synthetase glutamine chain)	42 kDa	-0.290723	-0.02881	-1.22325	-1.02017	0.0114051	0.759158	0.0183564	0.783774	0.0213601	0.0252386
fabD	fabD	Cj0116	Malonyl CoA-acyl carrier protein transacylase (EC 2.3.1.39)	34 kDa	-0.292139	-1.6833	-1.22445	-3.21162	0.00883347	6.7e-09	0.0145128	4.7e-08	1.45e-08	1.08e-07
Cj0641		Cj0636	NOL1/NOP2/sun family protein		-0.292508	0.0372295	-1.22477	1.02614	0.0227807	0.713885	0.0341175	0.739431	0.0235143	0.0275661
murB	murB	Cj1676	UDP-N-acetylenolpyruvoylglucosamine reductase (EC 1.1.1.158) (UDP-N-acetylmuramate dehydrogenase)		-0.29349	-0.926848	-1.2256	-1.90112	0.021932	4.87e-06	0.0330328	1.11e-05	1.51e-05	3.19e-05
Cj1106		Cj1106	thioredoxin	23 kDa	-0.293706	-0.196999	-1.22578	-1.14631	0.0203417	0.0744433	0.0308713	0.0866973	0.0516486	0.0578639
Cj1210		Cj1210	integral membrane protein		-0.29524	-0.461216	-1.22709	-1.3767	0.050655	0.00326651	0.0699417	0.00450631	0.0105175	0.0129981
Cj1438c		Cj1438c	sugar transferase	93 kDa	-0.295773	-0.647258	-1.22754	-1.56619	0.0230284	0.000156052	0.0344237	0.000262893	0.000564984	0.000849287
uppS	uppS	Cj0824	Isoprenyl transferase (EC 2.5.1.-)		-0.303758	-0.557421	-1.23436	-1.47164	0.0973946	0.00428902	0.126059	0.00580129	0.0139478	0.0169116
atpH	atpH	Cj0104	ATP synthase subunit delta (ATP synthase F(1) sector subunit delta) (F-type ATPase subunit delta) (F-ATPase subunit delta)	20 kDa	-0.307144	-1.43818	-1.23726	-2.70978	0.290903	0.000548173	0.339281	0.000845631	0.00136556	0.00193071
rpmF	rpmF	Cj0330c	50S ribosomal protein L32		-0.307608	2.71567	-1.23765	6.56899	0.442259	1.5e-06	0.494435	3.92e-06	1.07e-06	3.21e-06
peb2	peb2	Cj0778	Major antigenic peptide PEB2	27 kDa	-0.309028	-0.478827	-1.23887	-1.39361	0.00823598	0.000504788	0.0136013	0.000785555	0.00160802	0.0022535
Cj0266c		Cj0266c	integral membrane protein		-0.309268	-0.467414	-1.23908	-1.38263	0.0386081	0.00257823	0.0545863	0.00360048	0.00827846	0.0103529
valS	valS	Cj0775c	Valine--tRNA ligase (EC 6.1.1.9) (Valyl-tRNA synthetase) (ValRS)	102 kDa	-0.311493	-0.115706	-1.24099	-1.0835	0.00145009	0.149307	0.00286066	0.167984	0.00455014	0.00589888
kpsE	kpsE	Cj1445c	Capsule polysaccharide export system inner membrane protein	43 kDa	-0.312152	0.144504	-1.24156	1.10535	0.000554445	0.0444123	0.00122424	0.0532814	8.48e-05	0.000149454
pflA	pflA	Cj1565c	Paralysed flagellum protein	91 kDa	-0.312229	0.60667	-1.24162	1.52274	0.00312121	1.5e-05	0.00569183	3e-05	1.3e-06	3.85e-06
spoT	spoT	Cj1272c	Putative guanosine-3',5'-bis(Diphosphate) 3'-pyrophosphohydrolase (EC 3.1.7.2)	84 kDa	-0.314801	-0.733846	-1.24384	-1.66307	0.000927994	6.91e-07	0.00192616	2.01e-06	2.61e-06	6.86e-06
Cj1153	cccA	Cj1153	cytochrome C	11 kDa	-0.316427	-0.167822	-1.24524	-1.12336	0.211429	0.515859	0.252699	0.545883	0.440267	0.453366
rdxA	rdxA	Cj1066	Nitroreductase	23 kDa	-0.316849	-1.65784	-1.24561	-3.15544	0.173461	3.14e-05	0.210801	5.93e-05	7.46e-05	0.000132708
Cj1280c		Cj1280c	pseudouridine synthase		-0.316879	0.181485	-1.24563	1.13405	0.0551631	0.200891	0.0755114	0.222405	0.0164929	0.0198014
Cj1090c		Cj1090c	lipoprotein	19 kDa	-0.317163	-0.607797	-1.24588	-1.52393	0.00232213	1.02e-05	0.00434411	2.12e-05	3.91e-05	7.34e-05
Cj1461		Cj1461	DNA methylase		-0.318343	-0.86443	-1.2469	-1.82062	0.0323361	3.58e-05	0.0464193	6.71e-05	0.00011976	0.00020545
Cj0085c		Cj0080	membrane protein		-0.318659	0.114859	-1.24717	1.08287	0.00917362	0.253928	0.0150406	0.278603	0.00352089	0.00467104
Cj0260c		Cj0260c	hypothetical protein Cj0260c		-0.319334	-1.94716	-1.24775	-3.85614	0.652686	0.0280181	0.693642	0.0343114	0.0611218	0.0681414
waaV	waaV	Cj1146c	Putative glucosyltransferase		-0.320277	-1.33651	-1.24857	-2.5254	0.04358	2.88e-06	0.060966	6.96e-06	7.71e-06	1.74e-05
arsB	arsB	Cj1187c	Arsenical pump membrane protein		-0.320632	0.732651	-1.24888	1.66169	0.109482	0.00046603	0.139436	0.000728802	0.000122392	0.00020974
Cj1227c		Cj1227c	two-component regulator	25 kDa	-0.321962	-1.05095	-1.25003	-2.07189	0.00174886	8.12e-08	0.00336255	3.32e-07	2.56e-07	1.03e-06
Cj1219c		Cj1219c	periplasmic protein	92 kDa	-0.322831	-0.497209	-1.25078	-1.41148	0.0149162	0.000937727	0.0233267	0.0013939	0.00300752	0.00402689
pgsA	pgsA	Cj1067	CDP-diacylglycerol--glycerol-3-phosphate 3-phosphatidyltransferase (EC 2.7.8.5)		-0.323923	-0.542691	-1.25173	-1.45669	0.030715	0.00111382	0.0444529	0.00163731	0.00379335	0.00498679
guaA	guaA	Cj1248	GMP synthase [glutamine-hydrolyzing] (EC 6.3.5.2) (GMP synthetase) (Glutamine amidotransferase)	57 kDa	-0.324853	-1.19921	-1.25254	-2.29613	0.00392991	8.25e-08	0.00695931	3.37e-07	2.38e-07	9.6e-07
Cj0843c		Cj0843c	transglycosylase	63 kDa	-0.329812	-0.576706	-1.25685	-1.49144	0.0571851	0.00347356	0.0780109	0.0047754	0.0112342	0.0138
Cj0352		Cj0352	transmembrane protein	31 kDa	-0.334913	-0.773511	-1.2613	-1.70942	0.0239612	7.45e-05	0.0356507	0.000132762	0.00026542	0.000422549
Cj0880c		Cj0880c	hypothetical protein Cj0880c		-0.33859	-0.0262208	-1.26452	-1.01834	0.342704	0.931066	0.393356	0.938731	0.563442	0.574263
Cj1422c		Cj1422c	sugar transferase		-0.338863	-0.841512	-1.26476	-1.79193	0.0520922	0.000186358	0.0716155	0.000309365	0.000633271	0.000942212
Cj0934c		Cj0934c	sodium:amino-acid symporter family protein		-0.338912	-0.700733	-1.2648	-1.62533	0.0455554	0.000563772	0.063562	0.000868013	0.00197687	0.00272247
pspA	pspA	Cj0068	Protease	33 kDa	-0.340221	-0.965699	-1.26595	-1.95301	0.00337173	5.9e-07	0.00607752	1.79e-06	1.99e-06	5.53e-06
prfB	prfB	Cj1455	Peptide chain release factor 2 (RF-2)	41 kDa	-0.34191	-0.941692	-1.26743	-1.92078	0.000275456	3.25e-08	0.000669506	1.59e-07	1.15e-07	5.27e-07
Cj1344c		Cj1344c	tRNA N6-adenosine threonylcarbamoyltransferase		-0.34266	-1.15174	-1.26809	-2.22182	0.0263299	4.94e-06	0.0388482	1.12e-05	1.49e-05	3.15e-05
modC	modC	Cj0300c	Putative molybdenum transport ATP-binding protein		-0.345651	0.0766341	-1.27072	1.05455	0.116312	0.662104	0.146611	0.690287	0.121543	0.131541
Cj1367c		Cj1367c	nucleotidyltransferase	92 kDa	-0.346376	0.0757025	-1.27136	1.05387	0.00331402	0.411978	0.00598855	0.441365	0.00193336	0.00266716
Cj0414		Cj0414	oxidoreductase subunit		-0.34683	-1.31658	-1.27176	-2.49076	0.0717636	1.72e-05	0.0953654	3.39e-05	4.78e-05	8.8e-05
dapD	dapD	Cj1605c	2,3,4,5-tetrahydropyridine-2,6-dicarboxylate N-succinyltransferase (EC 2.3.1.117) (Tetrahydrodipicolinate N-succinyltransferase) (THDP succinyltransferase) (THP succinyltransferase) (Tetrahydropicolinate succinylase)	42 kDa	-0.350402	-1.46923	-1.27492	-2.76874	0.0214362	5.61e-07	0.0323166	1.72e-06	1.49e-06	4.31e-06
secA	secA	Cj0942c	Protein translocase subunit SecA	98 kDa	-0.352221	-0.446923	-1.27652	-1.36313	0.000493182	9.66e-05	0.0011074	0.000169334	0.000219579	0.000355977
Cj1298		Cj1298	N-acetyltransferase		-0.352709	0.20802	-1.27696	1.1551	0.0818089	0.196026	0.107814	0.217356	0.0238394	0.0278652
Cj1319		Cj1319	NAD-dependent 4,6-dehydratase	37 kDa	-0.355397	-0.410279	-1.27934	-1.32894	0.00409372	0.000981747	0.00722527	0.0014512	0.00227717	0.00309058
smpB	smpB	Cj1105	SsrA-binding protein		-0.356569	-0.468948	-1.28038	-1.3841	0.0275618	0.00382823	0.0404409	0.00521346	0.010936	0.0134857
Cj1174		Cj1174	multidrug resistance protein		-0.358593	-1.75104	-1.28218	-3.36601	0.547434	0.0183203	0.597747	0.0229653	0.0431871	0.0490749
Cj0436		Cj0436	pyridoxamine 5\'-phosphate oxidase	16 kDa	-0.360265	-0.919705	-1.28366	-1.89173	0.00813565	5.87e-06	0.0134636	1.29e-05	2.08e-05	4.15e-05
Cj1012c		Cj1012c	membrane protein		-0.360633	-0.540531	-1.28399	-1.45451	0.035183	0.00242666	0.0500102	0.00340374	0.00776062	0.00977445
Cj0133		Cj0133	glycoprotease family protein		-0.364759	-1.85412	-1.28767	-3.61532	0.0368711	6.41e-07	0.0523162	1.89e-06	1.58e-06	4.51e-06
Cj0519		Cj0519	rhodanese-like domain-containing protein		-0.365737	-1.10072	-1.28854	-2.14462	0.00564892	8.29e-07	0.00966998	2.35e-06	2.71e-06	7.07e-06
aroA	aroA	Cj0895c	3-phosphoshikimate 1-carboxyvinyltransferase (EC 2.5.1.19) (5-enolpyruvylshikimate-3-phosphate synthase) (EPSP synthase) (EPSPS)	47 kDa	-0.375103	-0.62182	-1.29693	-1.53882	0.000578887	7.68e-06	0.00126592	1.65e-05	2.82e-05	5.5e-05
rpsA	rpsA	Cj0893c	30S ribosomal protein S1	63 kDa	-0.376068	-0.799364	-1.2978	-1.74033	0.000996338	2.44e-06	0.00204667	5.98e-06	9.47e-06	2.07e-05
fabH2	fabH2	Cj1303	Putative 3-oxoacyl-[acyl-carrier-protein] synthase 3 (EC 2.3.1.180) (3-oxoacyl-[acyl-carrier-protein] synthase III) (Beta-ketoacyl-ACP synthase III) (KAS III)	39 kDa	-0.383781	-0.174796	-1.30476	-1.12881	0.00157862	0.0547943	0.00308363	0.0645211	0.00537817	0.00690487
racS	racS	Cj1262	Two-component sensor (Histidine kinase)		-0.387833	-0.345701	-1.30843	-1.27077	0.000284816	0.000412926	0.000685971	0.000649727	0.000407074	0.000625542
putP	putP	Cj1502c	Putative sodium/proline symporter	54 kDa	-0.388346	-0.625477	-1.30889	-1.54272	0.138775	0.0211694	0.17193	0.0262884	0.0602903	0.0672615
rpoN	rpoN	Cj0670	RNA polymerase sigma-54 factor		-0.388474	-0.877873	-1.30901	-1.83766	0.00556426	9.01e-06	0.00958192	1.9e-05	3.35e-05	6.44e-05
queA	queA	Cj0577c	S-adenosylmethionine:tRNA ribosyltransferase-isomerase (EC 2.4.99.17) (Queuosine biosynthesis protein QueA)		-0.392344	-0.623332	-1.31252	-1.54043	0.0247777	0.00119879	0.036694	0.0017445	0.00398381	0.00521962
recN	recN	Cj0642	DNA repair protein RecN (Recombination protein N)	59 kDa	-0.395899	-0.252702	-1.31576	-1.19144	0.0026691	0.0234444	0.00491806	0.0289553	0.00787623	0.00990439
Cj0583		Cj0583	hypothetical protein Cj0583		-0.398237	-0.407596	-1.3179	-1.32647	0.166463	0.114641	0.203227	0.13055	0.221913	0.234586
atpA	atpA	Cj0105	ATP synthase subunit alpha (EC 3.6.3.14) (ATP synthase F1 sector subunit alpha) (F-ATPase subunit alpha)	55 kDa	-0.39844	-1.24221	-1.31808	-2.36561	0.0111675	2.19e-06	0.018031	5.45e-06	7.05e-06	1.62e-05
Cj1420c		Cj1420c	methyltransferase	30 kDa	-0.399806	-1.18011	-1.31933	-2.26594	0.000234804	1.51e-08	0.000582255	8.96e-08	5.14e-08	2.8e-07
petC	petC	Cj1184c	Putative ubiquinol-cytochrome C reductase cytochrome C subunit	41 kDa	-0.399828	-1.37518	-1.31935	-2.594	0.0171003	1.95e-06	0.0264564	4.95e-06	5.87e-06	1.38e-05
cjeI	cjeI	Cj1051c	Restriction modification enzyme	157 kDa	-0.400686	-0.432015	-1.32014	-1.34912	0.000501061	0.000210259	0.00112035	0.000346513	0.000370434	0.000574786
Cj0608		Cj0608	outer membrane efflux protein	52 kDa	-0.401328	-0.371799	-1.32072	-1.29397	0.000708948	0.00055256	0.0015109	0.000851574	0.000765558	0.00113163
Cj1381		Cj1381	lipoprotein		-0.406697	-0.957498	-1.32565	-1.94194	0.103685	0.00137699	0.133226	0.00199107	0.00454772	0.00589888
bioB	bioB	Cj1685c	Biotin synthase (EC 2.8.1.6)	31 kDa	-0.408256	-0.311555	-1.32708	-1.24104	0.000289	0.00111625	0.000693948	0.00163785	0.000620677	0.000926939
fliA	fliA	Cj0061c	RNA polymerase sigma factor	28 kDa	-0.409949	0.090515	-1.32864	1.06475	0.000317818	0.217421	0.000749012	0.239871	0.000128713	0.000219566
Cj1249		Cj1249	hypothetical protein Cj1249	57 kDa	-0.412003	-0.113963	-1.33053	-1.0822	0.000215089	0.13194	0.000541776	0.149288	0.000627994	0.00093611
Cj0258		Cj0258	ArsR family transcriptional regulator		-0.412223	-1.62746	-1.33073	-3.08968	0.166101	0.000199945	0.202955	0.000330543	0.000549373	0.000827437
rpsQ	rpsQ	Cj1698c	30S ribosomal protein S17	10 kDa	-0.416775	-0.754406	-1.33494	-1.68694	0.0628427	0.00225914	0.0842836	0.00319258	0.00757495	0.00957089
Cj0456c		Cj0456c	hypothetical protein Cj0456c		-0.417432	0.429743	-1.33555	1.34699	0.00868499	0.0019239	0.0142836	0.00274449	8.49e-05	0.000149573
Cj0986c					-0.417655	1.49465	-1.33576	2.81797	0.550794	0.0242748	0.600181	0.0299345	0.0191716	0.022811
Cj0056c					-0.420291	-0.356518	-1.3382	-1.28033	0.000614123	0.00172857	0.00133563	0.00247694	0.00120932	0.00172668
Cj0998c		Cj0998c	periplasmic protein	21 kDa	-0.42091	-0.287168	-1.33877	-1.22024	0.0265986	0.122602	0.039172	0.139118	0.071494	0.0793713
rplX	rplX	Cj1696c	50S ribosomal protein L24		-0.424613	-0.870269	-1.34221	-1.828	0.00448038	1.39e-05	0.0078039	2.8e-05	5.25e-05	9.58e-05
mrp	mrp	Cj1606c	Putative ATP/GTP-binding protein (Mrp protein homolog)	40 kDa	-0.425153	-2.02788	-1.34272	-4.07805	0.00068378	9.42e-10	0.00146511	1.24e-08	2.34e-09	3.18e-08
pta	pta	Cj0688	Putative phosphate acetyltransferase (EC 2.3.1.8)	56 kDa	-0.425276	-0.108083	-1.34283	-1.07779	0.000314382	0.225274	0.00074368	0.248019	0.000818507	0.00120431
map	map	Cj1651c	Methionine aminopeptidase (EC 3.4.11.18)	27 kDa	-0.426868	-0.0292383	-1.34431	-1.02047	0.000861064	0.731655	0.00179426	0.756851	0.00139891	0.00197261
hemN	hemN	Cj0992c	Oxygen-independent coproporphyrinogen III oxidase	52 kDa	-0.429221	-0.0553984	-1.34651	-1.03915	0.00675123	0.649594	0.0113375	0.679025	0.0136621	0.0165778
rplR	rplR	Cj1691c	50S ribosomal protein L18	13 kDa	-0.42944	-1.17302	-1.34671	-2.25483	0.00401909	1.32e-06	0.00710143	3.5e-06	4.6e-06	1.11e-05
Cj1493c		Cj1493c	integral membrane protein		-0.430431	-0.0390926	-1.34764	-1.02747	0.135924	0.866882	0.168791	0.880713	0.25193	0.264909
mutS	mutS	Cj1052c	Putative mismatch repair protein	84 kDa	-0.432665	-0.594896	-1.34972	-1.51036	0.000109382	5.08e-06	0.000301053	1.15e-05	1.57e-05	3.28e-05
def	def	Cj0191c	Peptide deformylase (PDF) (EC 3.5.1.88) (Polypeptide deformylase)		-0.435858	-0.990994	-1.35271	-1.98755	0.0234277	8.57e-05	0.034955	0.00015083	0.000307334	0.000484911
rpsE	rpsE	Cj1690c	30S ribosomal protein S5	16 kDa	-0.437232	-1.64756	-1.354	-3.13303	0.00964505	3.59e-07	0.0157164	1.17e-06	1.03e-06	3.15e-06
Cj1209		Cj1209	ribonuclease Y	58 kDa	-0.439358	-1.00663	-1.356	-2.00922	6.51e-05	3.35e-08	0.000196523	1.62e-07	1.3e-07	5.88e-07
rplU	rplU	Cj0094	50S ribosomal protein L21	12 kDa	-0.441064	-2.28131	-1.35761	-4.8612	7.02e-05	1.48e-11	0.00020965	1.39e-09	3.35e-11	4.1e-09
recG	recG	Cj0464	ATP-dependent DNA helicase (EC 3.6.1.-)	70 kDa	-0.441452	-0.324971	-1.35797	-1.25264	0.00232116	0.00683186	0.00434411	0.00903349	0.00495627	0.00639415
dsbI	dsbI	Cj0017c	Disulphide bond formation protein	57 kDa	-0.443635	-1.11855	-1.36003	-2.17129	0.00370771	2.31e-06	0.00660254	5.68e-06	8.37e-06	1.87e-05
rp10					-0.443646	-1.19971	-1.36004	-2.29694	0.00919519	5.4e-06	0.0150604	1.21e-05	1.88e-05	3.85e-05
Cj0280		Cj0280	hypothetical protein Cj0280		-0.447775	-1.80671	-1.36394	-3.49845	0.433576	0.0133025	0.485752	0.016942	0.0342274	0.0392297
uvrC	uvrC	Cj1246c	UvrABC system protein C (Protein UvrC) (Excinuclease ABC subunit C)	70 kDa	-0.449322	-0.586771	-1.3654	-1.50188	0.00867249	0.00111565	0.0142778	0.00163785	0.00311819	0.00416457
Cj0223					-0.451048	0.235548	-1.36703	1.17735	0.0339257	0.166428	0.0484393	0.186062	0.00861741	0.0107599
Cj1432c		Cj1432c	sugar transferase	122 kDa	-0.451576	-0.464892	-1.36753	-1.38021	0.000278525	0.000238905	0.000674903	0.00038929	0.000304899	0.000481547
mrdB	mrdB	Cj1282	RodA protein homolog		-0.452865	-1.08066	-1.36876	-2.11501	0.00187559	1.19e-06	0.00358886	3.19e-06	4.39e-06	1.07e-05
iamB	iamB	Cj1646	Putative ABC transport system permease		-0.453722	-1.60565	-1.36957	-3.04333	0.00190463	6.49e-08	0.00362267	2.81e-07	1.99e-07	8.4e-07
topA	topA	Cj1686c	DNA topoisomerase 1 (EC 5.99.1.2) (DNA topoisomerase I) (Omega-protein) (Relaxing enzyme) (Swivelase) (Untwisting enzyme)	79 kDa	-0.458056	-0.403414	-1.37369	-1.32263	2.41e-05	6.51e-05	8.59e-05	0.000117517	4.17e-05	7.77e-05
Cj1020c		Cj1020c	cytochrome C		-0.458219	-1.13866	-1.37384	-2.20176	0.0434352	0.000147229	0.0608169	0.000250148	0.000506532	0.000769464
thrS	thrS	Cj0206	Threonine--tRNA ligase (EC 6.1.1.3) (Threonyl-tRNA synthetase) (ThrRS)	70 kDa	-0.458708	-1.58077	-1.37431	-2.99129	0.000258745	3.82e-09	0.000633725	3.09e-08	1.16e-08	9.21e-08
Cj1538c		Cj1538c	anion uptake ABC transporter ATP-binding protein		-0.459811	-0.49365	-1.37536	-1.408	0.0467989	0.0226804	0.0650689	0.028099	0.0477807	0.0538336
dnaN	dnaN	Cj0002	DNA polymerase III subunit beta (EC 2.7.7.7)	41 kDa	-0.465649	-0.952719	-1.38094	-1.93552	0.00059963	1.67e-06	0.00130948	4.3e-06	6.5e-06	1.51e-05
dxs	dxs	Cj0321	1-deoxy-D-xylulose-5-phosphate synthase (EC 2.2.1.7) (1-deoxyxylulose-5-phosphate synthase) (DXP synthase) (DXPS)	68 kDa	-0.467367	-0.792205	-1.38258	-1.73172	0.000111901	8.03e-07	0.000306093	2.29e-06	3.06e-06	7.86e-06
Cj0590		Cj0590	tRNA (cmo5U34)-methyltransferase		-0.467646	-1.1282	-1.38285	-2.18587	0.0908801	0.000964129	0.118591	0.00142914	0.00321475	0.00428992
ribD	ribD	Cj1622	Riboflavin-specific deaminase/reductase (EC 3.5.4.-)		-0.468886	0.330091	-1.38404	1.25709	0.0364118	0.0597793	0.0517106	0.0702351	0.0037413	0.00492244
mqo	mqo	Cj0393c	Probable malate:quinone oxidoreductase (EC 1.1.5.4) (MQO) (Malate dehydrogenase [quinone])	51 kDa	-0.47302	-0.0681818	-1.38801	-1.04839	0.0094134	0.653806	0.0153546	0.682978	0.0193757	0.0230317
Cj0801		Cj0801	integral membrane protein		-0.47661	-0.838781	-1.39147	-1.78854	0.00163798	1.15e-05	0.00317621	2.37e-05	4.39e-05	8.14e-05
Cj0072c					-0.476673	1.17481	-1.39153	2.25763	0.126999	0.00040528	0.158698	0.000638818	0.000117595	0.000202172
Cj1626c		Cj1626c	membrane protein	15 kDa	-0.477838	-0.0187118	-1.39266	-1.01305	0.0127683	0.907951	0.0203069	0.917751	0.0205588	0.0243343
rpsH	rpsH	Cj1693c	30S ribosomal protein S8	15 kDa	-0.478998	-1.41603	-1.39378	-2.6685	0.00598682	1.35e-06	0.0101718	3.58e-06	4.54e-06	1.1e-05
exbB3	exbB3	Cj0109	Putative MotA/TolQ/ExbB proton channel family protein	20 kDa	-0.486034	-1.20015	-1.40059	-2.29764	0.00147355	7.37e-07	0.00290333	2.12e-06	2.72e-06	7.07e-06
Cj1042c		Cj1042c	transcriptional regulator		-0.486989	-0.92543	-1.40152	-1.89925	0.07254	0.00221252	0.0961563	0.00313555	0.00742936	0.00940187
secF	secF	Cj1092c	Protein-export membrane protein SecF	36 kDa	-0.488475	-0.677513	-1.40296	-1.59938	7.16e-05	3.16e-06	0.000212662	7.49e-06	9.78e-06	2.13e-05
kpsS	kpsS	Cj1413c	Capsule polysaccharide modification protein	47 kDa	-0.490243	-0.390405	-1.40468	-1.31076	0.00011539	0.000365049	0.00031295	0.000580578	0.000222722	0.000360338
ubiD	ubiD	Cj0546	Putative 3-octaprenyl-4-hydroxybenzoate carboxy-lyase (EC 4.1.1.-)	69 kDa	-0.492784	-1.08807	-1.40716	-2.12589	0.000162464	1.26e-07	0.000424004	4.77e-07	4.89e-07	1.68e-06
acnB	acnB	Cj0835c	Aconitate hydratase 2 (EC 4.2.1.3)	93 kDa	-0.497682	-0.406263	-1.41194	-1.32525	0.000186434	0.00117482	0.000477944	0.00171273	0.000462347	0.000705711
Cj1000		Cj1000	transcriptional regulator		-0.498704	-0.766299	-1.41294	-1.7009	0.00561082	0.000154799	0.00963584	0.000261336	0.000539791	0.000816094
Cj1436c		Cj1436c	aminotransferase	45 kDa	-0.499531	-0.277428	-1.41375	-1.21203	0.00144201	0.0279921	0.00284824	0.034306	0.00476191	0.00616839
Cj1637c		Cj1637c	periplasmic protein	39 kDa	-0.500373	-0.358853	-1.41458	-1.28241	0.0183584	0.0639615	0.0281331	0.0749277	0.0458322	0.0517849
leuA	leuA	Cj1719c	2-isopropylmalate synthase (EC 2.3.3.13) (Alpha-IPM synthase) (Alpha-isopropylmalate synthase)		-0.501899	-0.0877388	-1.41608	-1.0627	0.058135	0.664711	0.0789684	0.692552	0.127649	0.137868
radA	radA	Cj1205c	DNA repair protein RadA homolog (DNA repair protein Sms homolog)	49 kDa	-0.502669	-0.373438	-1.41683	-1.29544	0.0146039	0.0333922	0.022967	0.0406188	0.0312815	0.0359828
ribF	ribF	Cj0589	Putative riboflavin kinase/FMN adenylyltransferase (EC 2.7.1.26) (EC 2.7.7.2)		-0.507557	-0.734543	-1.42164	-1.66387	0.0281592	0.00231801	0.0412035	0.00326284	0.00722894	0.0091628
purF	purF	Cj0196c	Amidophosphoribosyltransferase (ATase) (EC 2.4.2.14) (Glutamine phosphoribosylpyrophosphate amidotransferase)	49 kDa	-0.509195	-0.862382	-1.42326	-1.81804	7.29e-05	6.36e-07	0.000215254	1.89e-06	2.39e-06	6.34e-06
Cj0609c		Cj0609c	hypothetical protein Cj0609c	45 kDa	-0.509812	-0.152314	-1.42386	-1.11135	0.000389565	0.111678	0.000900593	0.12754	0.00121887	0.00173875
Cj0375		Cj0375	lipoprotein	18 kDa	-0.512005	-2.59018	-1.42603	-6.02174	0.014614	2.43e-07	0.022967	8.25e-07	6.41e-07	2.1e-06
Cj1236		Cj1236	hypothetical protein Cj1236		-0.514804	-0.947653	-1.4288	-1.92873	0.00477968	3.33e-05	0.00829799	6.26e-05	0.000125416	0.00021446
petA	petA	Cj1186c	Ubiquinol-cytochrome c reductase iron-sulfur subunit (EC 1.10.2.2)	18 kDa	-0.517225	-3.55875	-1.4312	-11.784	0.0226389	1.88e-08	0.033937	1.02e-07	3.87e-08	2.23e-07
Cj1026c		Cj1026c	lipoprotein	19 kDa	-0.520986	-0.723451	-1.43494	-1.65113	1.69e-05	7e-07	6.42e-05	2.03e-06	2.15e-06	5.88e-06
cheY	cheY	Cj1118c	Chemotaxis protein CheY homolog	14 kDa	-0.521259	-0.36542	-1.43521	-1.28826	9.45e-06	0.000210516	4.05e-05	0.000346578	2.96e-05	5.76e-05
fabF	fabF	Cj0442	3-oxoacyl-[acyl-carrier-protein] synthase 2 (EC 2.3.1.179)	43 kDa	-0.523214	-2.15566	-1.43715	-4.45574	0.000807227	2.27e-09	0.00170025	2.19e-08	5.94e-09	5.87e-08
fabZ	fabZ	Cj0273	3-hydroxyacyl-[acyl-carrier-protein] dehydratase FabZ (EC 4.2.1.59) ((3R)-hydroxymyristoyl-[acyl-carrier-protein] dehydratase) ((3R)-hydroxymyristoyl-ACP dehydrase) (Beta-hydroxyacyl-ACP dehydratase)	16 kDa	-0.525866	-2.54191	-1.4398	-5.8236	3.59e-05	3.08e-11	0.000118678	1.89e-09	7.81e-11	4.99e-09
pabB	pabB	Cj0862c	Para-aminobenzoate synthase component I (EC 4.1.3.-) (EC 6.3.5.8)		-0.525975	-0.551462	-1.43991	-1.46557	0.000823083	0.000230532	0.00172414	0.000377473	0.000477182	0.000727656
Cj0954c					-0.526602	-1.49378	-1.44053	-2.81626	0.00189945	3.91e-07	0.00362146	1.26e-06	1.36e-06	3.99e-06
Cj0394c		Cj0394c	pantothenate kinase		-0.527084	-0.540717	-1.44101	-1.4547	0.000290305	0.000102042	0.000696032	0.000178127	0.000188224	0.000309558
aroE	aroE	Cj0405	Shikimate dehydrogenase (EC 1.1.1.25)	30 kDa	-0.528031	-1.09952	-1.44196	-2.14283	0.000523546	7.2e-07	0.0011657	2.07e-06	2.8e-06	7.26e-06
pfs	pfs	Cj0117	5'-methylthioadenosine/S-adenosylhomocysteine nucleosidase (EC 3.2.2.16)	25 kDa	-0.528043	-1.18025	-1.44197	-2.26616	0.000537817	4.85e-07	0.00119083	1.52e-06	1.86e-06	5.21e-06
Cj1407c		Cj1407c	phospho-sugar mutase	53 kDa	-0.531969	-0.456503	-1.4459	-1.37221	2.84e-05	7.66e-05	9.8e-05	0.00013604	4.93e-05	9.04e-05
pheT	pheT	Cj0896	Phenylalanine--tRNA ligase beta subunit (EC 6.1.1.20) (Phenylalanyl-tRNA synthetase beta subunit) (PheRS)	87 kDa	-0.533444	-0.80329	-1.44738	-1.74508	0.00013908	4.82e-06	0.000369517	1.1e-05	1.57e-05	3.28e-05
Cj0377		Cj0377	AAA ATPase	66 kDa	-0.53962	-0.187961	-1.45359	-1.13915	0.00124383	0.0975001	0.00249393	0.11256	0.00413069	0.00539464
lepA	lepA	Cj1030c	Elongation factor 4 (EF-4) (EC 3.6.5.n1) (Ribosomal back-translocase LepA)	67 kDa	-0.541098	-1.52566	-1.45508	-2.87918	2.81e-05	1.93e-09	9.74e-05	1.93e-08	6.78e-09	6.43e-08
Cj1345c		Cj1345c	periplasmic protein		-0.541258	-0.818501	-1.45524	-1.76357	1.85e-05	3.95e-07	6.85e-05	1.27e-06	1.35e-06	3.97e-06
Cj0090		Cj0089	lipoprotein	51 kDa	-0.541831	-2.29161	-1.45582	-4.89602	0.0041458	1.01e-07	0.00729294	3.96e-07	2.94e-07	1.12e-06
Cj0420		Cj0420	periplasmic protein	21 kDa	-0.543208	-0.604483	-1.45721	-1.52043	0.00829447	0.00563567	0.0136837	0.00750794	0.00943182	0.0117217
Cj0774c		Cj0774c	methionine ABC transporter ATP-binding protei	38 kDa	-0.550579	-0.328918	-1.46467	-1.25607	0.000163107	0.00405684	0.000424985	0.00551007	0.000543842	0.000819883
Cj0412		Cj0412	ATP/GTP binding protein	71 kDa	-0.551754	-0.200351	-1.46587	-1.14898	0.000432469	0.0519965	0.00098921	0.0614995	0.00150249	0.00211677
Cj1435c		Cj1435c	phosphatase	25 kDa	-0.553041	-0.939207	-1.46717	-1.91747	0.000840498	9.19e-06	0.001756	1.93e-05	3.42e-05	6.54e-05
Cj0646		Cj0646	lipoprotein	29 kDa	-0.556624	-1.00131	-1.47082	-2.00182	0.000208825	9.81e-07	0.000529378	2.71e-06	3.81e-06	9.46e-06
Cj1684c		Cj1684c	transmembrane transport protein		-0.560153	-0.450464	-1.47443	-1.36648	0.00425928	0.00697826	0.00747604	0.00921176	0.00736942	0.00933342
fliM	fliM	Cj0060c	Flagellar motor switch protein	41 kDa	-0.562588	-0.900186	-1.47692	-1.86631	1.57e-05	1.56e-07	6.06e-05	5.66e-07	5.78e-07	1.91e-06
tonB1	tonB1	Cj0181	TonB transport protein		-0.563567	-0.579423	-1.47792	-1.49425	0.0734301	0.0445929	0.0972552	0.0534577	0.0886042	0.0974
Cj1325		Cj1325	methyltransferase		-0.564317	-1.20573	-1.47869	-2.30654	0.000961218	1.45e-06	0.0019822	3.81e-06	5.58e-06	1.33e-05
rpmA	rpmA	Cj0095	50S ribosomal protein L27	9 kDa	-0.565151	-0.312983	-1.47954	-1.24227	0.0176867	0.108678	0.0272577	0.124472	0.0501017	0.0562496
ispE					-0.566925	-0.0900647	-1.48136	-1.06442	0.00237331	0.460835	0.00441392	0.491393	0.00542384	0.00695791
infB	infB	Cj0136	Translation initiation factor IF-2	96 kDa	-0.568155	-0.73039	-1.48263	-1.65909	1.44e-05	1.92e-06	5.64e-05	4.88e-06	4.5e-06	1.09e-05
Cj1068		Cj1068	zinc metalloprotease		-0.568177	-0.354303	-1.48265	-1.27837	0.000123397	0.00198473	0.00033072	0.00282873	0.000380558	0.000589347
hupB	hupB	Cj0913c	DNA-binding protein HU (HCj)	10 kDa	-0.569824	-1.66257	-1.48434	-3.1658	0.000139265	7.84e-09	0.000369517	5.22e-08	2.66e-08	1.7e-07
Cj0833c		Cj0833c	oxidoreductase	28 kDa	-0.571128	-0.672697	-1.48568	-1.59405	7.56e-06	9.96e-07	3.39e-05	2.74e-06	2.33e-06	6.22e-06
Cj1330		Cj1330	isomerase		-0.571989	-0.117175	-1.48657	-1.08461	0.00372119	0.376514	0.00661799	0.404643	0.00953675	0.0118428
Cj0644		Cj0644	TatD-related deoxyribonuclease		-0.573788	-0.565111	-1.48843	-1.4795	0.000434632	0.000201078	0.000992413	0.000332071	0.000339438	0.000530831
rpmC	rpmC	Cj1699c	50S ribosomal protein L29		-0.574451	-0.00370356	-1.48911	-1.00257	0.109635	0.989979	0.139519	0.990601	0.180642	0.19275
Cj1340c		Cj1340c	motility protein		-0.577812	-1.40864	-1.49258	-2.65487	0.00160281	1.05e-06	0.00312322	2.88e-06	3.92e-06	9.71e-06
efp	efp	Cj0551	Elongation factor P (EF-P)	21 kDa	-0.578887	-2.45379	-1.4937	-5.47853	7.77e-05	1.22e-10	0.000225728	3.73e-09	3.2e-10	1.08e-08
pseD	pseD	Cj1333	PseD protein		-0.579315	-0.457433	-1.49414	-1.3731	3.38e-05	9.69e-05	0.000113104	0.000169764	6.05e-05	0.000109078
neuA1%2C cgtA					-0.581037	0.175165	-1.49592	1.12909	5.58e-05	0.0469858	0.000173004	0.055989	1.22e-05	2.64e-05
Cj1416c		Cj1416c	sugar nucleotidyltransferase	30 kDa	-0.581679	0.294732	-1.49659	1.22666	0.000118068	0.00672866	0.000317508	0.00890443	8.99e-06	1.98e-05
Cj1371		Cj1371	periplasmic protein	27 kDa	-0.582184	-1.03729	-1.49711	-2.05237	2.78e-05	9.79e-08	9.65e-05	3.85e-07	3.85e-07	1.4e-06
ppi	ppi	Cj1171c	Peptidyl-prolyl cis-trans isomerase (EC 5.2.1.8)		-0.586771	-1.21513	-1.50188	-2.32162	0.000419225	7.11e-07	0.000963067	2.05e-06	2.78e-06	7.22e-06
gyrB	gyrB	Cj0003	DNA gyrase subunit B (EC 5.99.1.3)	87 kDa	-0.588662	-1.0502	-1.50385	-2.07082	5.25e-06	2.75e-08	2.51e-05	1.38e-07	1.06e-07	4.95e-07
acs	acs	Cj1537c	Acetyl-coenzyme A synthetase (AcCoA synthetase) (Acs) (EC 6.2.1.1) (Acetate--CoA ligase) (Acyl-activating enzyme)	74 kDa	-0.58981	0.865431	-1.50505	1.82188	0.00651246	0.000299944	0.0109597	0.000482334	1.79e-05	3.68e-05
purU	purU	Cj0790	Formyltetrahydrofolate deformylase (EC 3.5.1.10)	32 kDa	-0.592337	-1.16311	-1.50769	-2.2394	4.46e-05	7.54e-08	0.000142625	3.16e-07	2.99e-07	1.13e-06
ruvB	ruvB	Cj1362	Holliday junction ATP-dependent DNA helicase RuvB (EC 3.6.4.12)	37 kDa	-0.594142	-2.58784	-1.50957	-6.01197	1.65e-05	5.53e-11	6.31e-05	2.38e-09	1.57e-10	6.86e-09
Cj1669c		Cj1669c	ATP-dependent DNA ligase		-0.597577	-0.0607613	-1.51317	-1.04302	0.00772659	0.68773	0.0128133	0.714665	0.0151784	0.0183339
Cj0232c		Cj0232c	integral membrane protein		-0.605798	-1.30757	-1.52182	-2.47524	0.0286181	0.000217396	0.0416835	0.000357536	0.000780096	0.00114886
Cj0607		Cj0607	macrolide export ATP-binding protein/permease	70 kDa	-0.60617	-0.12668	-1.52221	-1.09178	0.000166593	0.19568	0.000432604	0.217241	0.00043215	0.000660887
cmeD	cmeD	Cj1031	Outer membrane component of efflux system (Multidrug efflux system CmeDEF)	49 kDa	-0.609573	-0.802026	-1.52581	-1.74355	2.57e-06	1.45e-07	1.39e-05	5.3e-07	4.12e-07	1.47e-06
Cj0250c		Cj0250c	MFS transport protein		-0.611152	-1.7004	-1.52748	-3.24992	0.000215417	3.12e-08	0.000541776	1.54e-07	1.12e-07	5.16e-07
Cj0890c		Cj0890c	sensory transduction transcriptional regulator		-0.616502	-0.834444	-1.53315	-1.78317	0.00130264	6.04e-05	0.00259551	0.000109719	0.000193891	0.000317753
Cj0142c		Cj0142c	ABC transporter ATP-binding protein		-0.626484	-0.612791	-1.5438	-1.52921	7.2e-05	3.61e-05	0.00021336	6.75e-05	5.56e-05	0.000101189
Cj0705		Cj0705	hypothetical protein Cj0705		-0.62875	-1.39846	-1.54622	-2.6362	9.52e-05	6.47e-08	0.000268733	2.8e-07	2.52e-07	1.01e-06
atpG	atpG	Cj0106	ATP synthase gamma chain (ATP synthase F1 sector gamma subunit) (F-ATPase gamma subunit)	34 kDa	-0.629538	-0.721935	-1.54707	-1.64939	2.45e-05	6.62e-06	8.69e-05	1.44e-05	1.26e-05	2.69e-05
Cj1715		Cj1715	acetyltransferase		-0.629679	-0.788436	-1.54722	-1.7272	8.94e-05	7.43e-06	0.000255452	1.6e-05	2.03e-05	4.09e-05
cbrR	cbrR	Cj0643	Two-component response regulator	47 kDa	-0.630786	-0.566575	-1.54841	-1.481	5.9e-06	1.42e-05	2.72e-05	2.85e-05	9.43e-06	2.07e-05
Cj1226c		Cj1226c	two-component sensor histidine kinase		-0.633324	-1.46058	-1.55113	-2.75219	2.7e-05	1.19e-08	9.41e-05	7.3e-08	4.63e-08	2.57e-07
Cj0701		Cj0701	protease	47 kDa	-0.634609	-1.90619	-1.55252	-3.74819	1.05e-05	3.61e-10	4.41e-05	6.85e-09	1.23e-09	2.22e-08
rpmG	rpmG	Cj0471	50S ribosomal protein L33	6 kDa	-0.637272	-1.11036	-1.55539	-2.15899	0.000491344	3.11e-06	0.00110639	7.39e-06	1.19e-05	2.57e-05
lon	lon	Cj1073c	Lon protease (EC 3.4.21.53) (ATP-dependent protease La)	90 kDa	-0.638717	-1.35431	-1.55694	-2.55675	2.96e-06	2.4e-09	1.57e-05	2.27e-08	9.58e-09	8.29e-08
kfiD	kfiD	Cj1441c	UDP-glucose 6-dehydrogenase (EC 1.1.1.22)	45 kDa	-0.640798	-1.05182	-1.55919	-2.07314	1.93e-05	1.55e-07	7.08e-05	5.65e-07	5.86e-07	1.93e-06
Cj0189c		Cj0189c	hypothetical protein Cj0189c	28 kDa	-0.641187	-1.12764	-1.55961	-2.18502	0.000298854	1.51e-06	0.000711855	3.93e-06	5.84e-06	1.38e-05
truA	truA	Cj0827	tRNA pseudouridine synthase A (EC 5.4.99.12) (tRNA pseudouridine(38-40) synthase) (tRNA pseudouridylate synthase I) (tRNA-uridine isomerase I)		-0.641425	-1.63625	-1.55987	-3.10857	0.0946774	0.00101925	0.123143	0.00150524	0.00338599	0.00449959
cjaB	cjaB	Cj0981c	Putative MFS (Major Facilitator Superfamily) transport protein		-0.646415	-0.0155348	-1.56527	-1.01083	0.000321536	0.885279	0.000754993	0.897684	0.000427319	0.000654757
Cj0565					-0.652153	-1.20554	-1.57151	-2.30623	0.000232881	7.71e-07	0.000579291	2.2e-06	3.02e-06	7.77e-06
Cj0126c		Cj0126c	hypothetical protein Cj0126c		-0.652874	-1.17805	-1.5723	-2.26271	0.00399694	3.43e-05	0.00707014	6.45e-05	0.000128816	0.000219566
Cj1491c		Cj1491c	two-component regulator		-0.65309	-0.773373	-1.57253	-1.70926	0.000102469	1.52e-05	0.000286698	3.02e-05	3.59e-05	6.8e-05
icd	icd	Cj0531	Isocitrate dehydrogenase (EC 1.1.1.42)	82 kDa	-0.654596	-0.433712	-1.57418	-1.3507	0.000108536	0.00310092	0.000299982	0.00429275	0.000366801	0.000569704
Cj0599		Cj0599	OmpA family membrane protein	36 kDa	-0.657113	-1.70052	-1.57692	-3.25017	0.00052427	1.87e-07	0.0011657	6.63e-07	6.93e-07	2.25e-06
Cj0879c		Cj0879c	periplasmic protein		-0.658887	-1.73813	-1.57886	-3.33603	0.396166	0.0481913	0.448604	0.0573398	0.125749	0.135908
rbn	rbn	Cj1212c	Putative ribonuclease BN (EC 3.1.-.-)		-0.660966	-1.29968	-1.58114	-2.46174	0.00434995	2.3e-05	0.00761003	4.46e-05	8.72e-05	0.000152565
ansA	ansA	Cj0029	Cytoplasmic L-asparaginase (EC 3.5.1.1)	35 kDa	-0.661211	-0.290143	-1.58141	-1.22276	2.4e-06	0.00115056	1.33e-05	0.00168354	9.27e-06	2.04e-05
Cj0601c		Cj0601c	sodium-dependent transmembrane transport protein		-0.661489	-1.64613	-1.58171	-3.12992	1.91e-05	4.58e-09	7.04e-05	3.49e-08	1.74e-08	1.22e-07
Cj1164c		Cj1164c	hypothetical protein Cj1164c		-0.66184	-0.469589	-1.5821	-1.38472	0.0136062	0.0380686	0.0214678	0.0458783	0.0312724	0.0359828
Cj0159c		Cj0159c	6-pyruvoyl-tetrahydropterin synthase		-0.665182	-0.432625	-1.58577	-1.34969	6.99e-05	0.00109233	0.000209612	0.0016072	0.000211746	0.00034398
nssR	nssR	Cj0466	Transcriptional regulator		-0.670798	-0.12335	-1.59195	-1.08926	0.00650613	0.460494	0.0109597	0.491358	0.0158287	0.0190759
Cj0091		Cj0090	lipoprotein	14 kDa	-0.672603	-1.68422	-1.59395	-3.21367	5.76e-06	1.02e-09	2.67e-05	1.3e-08	3.84e-09	4.5e-08
Cj0241c		Cj0241c	bacteriohemerythrin		-0.672624	-1.40424	-1.59397	-2.64678	0.00337904	1.05e-05	0.00607846	2.17e-05	4e-05	7.48e-05
ilvC	ilvC	Cj0632	Ketol-acid reductoisomerase (EC 1.1.1.86) (Acetohydroxy-acid isomeroreductase) (Alpha-keto-beta-hydroxylacyl reductoisomerase)	37 kDa	-0.672957	-1.95208	-1.59434	-3.86931	0.000223847	1.77e-08	0.000560322	9.83e-08	6.09e-08	3.16e-07
Cj1365c		Cj1365c	serine protease	116 kDa	-0.677678	-0.799731	-1.59956	-1.74078	2.47e-06	5.43e-07	1.36e-05	1.69e-06	1.07e-06	3.21e-06
Cj0963		Cj0963	hypothetical protein Cj0963		-0.678522	-1.74595	-1.6005	-3.35414	0.00605682	5.66e-06	0.0102798	1.25e-05	2.05e-05	4.12e-05
Cj0889c		Cj0889c	sensory trasnduction histidine kinase		-0.686445	-0.289875	-1.60931	-1.22253	0.00113049	0.0462591	0.00228975	0.0552057	0.003902	0.00511696
livF	livF	Cj1014c	Branched-chain amino-acid ABC transport system ATP-binding protein	26 kDa	-0.686698	-1.30946	-1.6096	-2.47849	2.69e-05	5.41e-08	9.4e-05	2.41e-07	2.15e-07	8.85e-07
pbpA	pbpA	Cj0508	Penicillin-binding protein	73 kDa	-0.689483	-0.989153	-1.61271	-1.98502	6.97e-07	1.79e-08	5.07e-06	9.88e-08	5.86e-08	3.08e-07
exbD3	exbD3	Cj0110	Putative exbD/tolR family transport protein		-0.690858	-1.91175	-1.61424	-3.76265	0.00311977	1.32e-06	0.00569183	3.5e-06	4.7e-06	1.13e-05
Cj0457c		Cj0457c	lipoprotein	24 kDa	-0.692411	-0.998993	-1.61598	-1.9986	0.000183934	3.91e-06	0.000473825	9.13e-06	1.36e-05	2.89e-05
cca	cca	Cj0789	Putative multifunctional Cca protein		-0.693162	-0.410524	-1.61682	-1.32917	0.000347897	0.00422258	0.000809725	0.00571627	0.00103922	0.0015013
infC	infC	Cj0207	Translation initiation factor IF-3	20 kDa	-0.694724	-1.28442	-1.61857	-2.43585	0.000207808	8.33e-07	0.00052764	2.36e-06	3.25e-06	8.26e-06
Cj0881c		Cj0881c	hypothetical protein Cj0881c	40 kDa	-0.695179	-0.0389768	-1.61908	-1.02738	0.000106176	0.683526	0.000294996	0.711048	0.000159678	0.000266465
Cj0520		Cj0520	membrane protein	17 kDa	-0.70091	-1.81694	-1.62553	-3.52334	0.00189329	1.16e-06	0.00361406	3.14e-06	4.27e-06	1.05e-05
Cj1374c		Cj1374c	Non-canonical purine NTP pyrophosphatase		-0.701838	-3.1111	-1.62658	-8.64042	0.000412326	8.25e-09	0.000951338	5.41e-08	2.55e-08	1.63e-07
mrsA	mrsA	Cj0637c	Peptide methionine sulfoxide reductase MsrA (Protein-methionine-S-oxide reductase) (EC 1.8.4.11) (Peptide-methionine (S)-S-oxide reductase) (Peptide Met(O) reductase)	19 kDa	-0.702099	-1.9042	-1.62687	-3.74302	0.000299363	7.28e-08	0.000711855	3.08e-07	2.67e-07	1.05e-06
livH	livH	Cj1017c	Branched-chain amino-acid ABC transport system permease protein		-0.705472	-1.11879	-1.63068	-2.17165	0.000420752	5.65e-06	0.000965184	1.25e-05	2.07e-05	4.14e-05
maf7					-0.706473	-1.4912	-1.63181	-2.81124	0.000689415	1.18e-06	0.00147307	3.18e-06	4.6e-06	1.11e-05
rplN	rplN	Cj1697c	50S ribosomal protein L14	13 kDa	-0.708575	-1.71925	-1.63419	-3.29265	0.00453152	5.8e-06	0.00788435	1.28e-05	2.15e-05	4.29e-05
Cj1633		Cj1633	ATP-binding protein	37 kDa	-0.709017	-1.3892	-1.63469	-2.61934	4.51e-05	8.8e-08	0.000144002	3.54e-07	3.49e-07	1.28e-06
Cj1211		Cj1211	competence family protein		-0.711285	0.386048	-1.63726	1.30681	0.0765168	0.203997	0.101175	0.225686	0.023184	0.0272189
kpsM	kpsM	Cj1448c	Capsule polysaccharide export system inner membrane protein		-0.713864	-1.85103	-1.64019	-3.60758	3.25e-05	5.79e-09	0.000110254	4.12e-08	2.15e-08	1.42e-07
trpD (trpGD)					-0.716912	-1.47838	-1.64366	-2.78636	0.00119037	2.85e-06	0.00239882	6.91e-06	1.1e-05	2.39e-05
Cj0628		Cj0628	lipoprotein		-0.71908	-2.7555	-1.64613	-6.75287	0.000113669	3.45e-10	0.000308806	6.79e-09	9.47e-10	1.93e-08
crcB	crcB	Cj0517	Protein CrcB homolog		-0.719368	-0.703503	-1.64646	-1.62845	0.0479272	0.0446942	0.0665215	0.0535389	0.0726648	0.0803908
ceuC	ceuC	Cj1353	Enterochelin uptake permease		-0.726193	0.070656	-1.65427	1.05019	0.0408663	0.790678	0.0575236	0.813678	0.0488145	0.0549207
livG	livG	Cj1015c	Branched-chain amino-acid ABC transport system ATP-binding protein	29 kDa	-0.726887	-1.04657	-1.65506	-2.06561	0.000318048	8.15e-06	0.000749012	1.74e-05	2.79e-05	5.44e-05
hypF	hypF	Cj0622	Carbamoyltransferase (EC 2.1.3.-)		-0.72709	-0.551507	-1.6553	-1.46562	0.00511774	0.0100688	0.0088463	0.0130428	0.00970672	0.0120375
Cj0694		Cj0694	periplasmic protein	58 kDa	-0.727701	-1.3911	-1.656	-2.62278	4.91e-05	1.44e-07	0.000154707	5.26e-07	5.67e-07	1.88e-06
cysE	cysE	Cj0763c	Serine acetyltransferase (EC 2.3.1.30)	23 kDa	-0.728895	-0.0597437	-1.65737	-1.04228	0.000214354	0.596368	0.00054167	0.626265	0.000363237	0.000564826
cmeF	cmeF	Cj1033	Integral membrane component of efflux system (Multidrug efflux system CmeDEF)	112 kDa	-0.732114	-0.986653	-1.66107	-1.98158	1.08e-06	4.93e-08	7.03e-06	2.24e-07	1.46e-07	6.44e-07
Cj0188c		Cj0188c	kinase	51 kDa	-0.734369	-0.741892	-1.66367	-1.67237	0.000256324	8.41e-05	0.000629734	0.00014862	0.000158369	0.000264557
secY	secY	Cj1688c	Protein translocase subunit SecY	46 kDa	-0.734666	-1.8348	-1.66401	-3.56722	0.00180129	1.17e-06	0.00345501	3.16e-06	4.33e-06	1.06e-05
maf6					-0.73591	-1.5165	-1.66545	-2.86096	0.000451708	8.95e-07	0.00102585	2.5e-06	3.5e-06	8.8e-06
Cj0846		Cj0846	metallophosphoesterase		-0.737188	-0.00153486	-1.66692	-1.00106	9.52e-05	0.98823	0.000268733	0.989473	0.000109914	0.000189375
Cj1417c		Cj1417c	amidotransferase		-0.737734	-0.781391	-1.66755	-1.71879	0.00106391	0.000272426	0.00217705	0.000440306	0.000586048	0.000876869
Cj0598		Cj0598	membrane protein	56 kDa	-0.737818	-1.77153	-1.66765	-3.41415	0.000149194	6.79e-08	0.000393241	2.89e-07	2.59e-07	1.03e-06
Cj0906c		Cj0906c	periplasmic protein	38 kDa	-0.739889	-1.86959	-1.67005	-3.65429	1.55e-05	2.86e-09	6.02e-05	2.53e-08	1.07e-08	8.75e-08
Cj0167c		Cj0167c	integral membrane protein		-0.747942	-2.07425	-1.6794	-4.21127	0.00151453	5.75e-07	0.00297304	1.75e-06	2.09e-06	5.74e-06
Cj1069		Cj1069	hypothetical protein Cj1069		-0.75082	-1.04338	-1.68275	-2.06104	0.000690272	2.73e-05	0.00147307	5.2e-05	8.87e-05	0.000154955
maf3					-0.753723	-0.65949	-1.68614	-1.57952	1.08e-05	1.22e-05	4.49e-05	2.49e-05	1.24e-05	2.66e-05
Cj1172c		Cj1172c	transcriptional regulator	26 kDa	-0.753829	-2.00673	-1.68626	-4.01871	4.43e-05	7.53e-09	0.000142299	5.06e-08	2.78e-08	1.75e-07
Cj1496c		Cj1496c	periplasmic protein		-0.754224	-0.774619	-1.68672	-1.71074	0.000427872	0.00014076	0.000980104	0.00024044	0.000269394	0.000428019
Cj1241		Cj1241	MFS transport protein		-0.761009	-0.46983	-1.69467	-1.38495	0.0173749	0.0633404	0.0268291	0.0742547	0.0438627	0.049807
metC'					-0.762244	0.388432	-1.69613	1.30897	0.0129512	0.0767049	0.0205566	0.0892647	0.0018431	0.0025509
Cj1380		Cj1380	periplasmic protein	27 kDa	-0.7648	-0.691544	-1.69913	-1.61501	1.79e-05	5.68e-05	6.71e-05	0.000103732	3.28e-05	6.31e-05
Cj1007c		Cj1007c	mechanosensitive ion channel family protein	61 kDa	-0.765727	-0.0098016	-1.70023	-1.00682	2.06e-06	0.891791	1.17e-05	0.903137	2.3e-06	6.18e-06
Cj0915		Cj0915	hydrolase		-0.766782	-2.2091	-1.70147	-4.62387	0.00021973	4.57e-08	0.000550883	2.11e-07	1.67e-07	7.23e-07
Cj0692c		Cj0692c	membrane protein	37 kDa	-0.766839	-0.980246	-1.70154	-1.9728	0.000158049	8.64e-06	0.000413839	1.83e-05	2.6e-05	5.1e-05
psd	psd	Cj0847	Phosphatidylserine decarboxylase proenzyme (EC 4.1.1.65) [Cleaved into: Phosphatidylserine decarboxylase alpha chain;Phosphatidylserine decarboxylase beta chain]	31 kDa	-0.767184	-0.865965	-1.70194	-1.82256	1.42e-05	3.07e-06	5.57e-05	7.31e-06	6.22e-06	1.45e-05
pyrE	pyrE	Cj0233c	Orotate phosphoribosyltransferase (OPRT) (OPRTase) (EC 2.4.2.10)	22 kDa	-0.77221	-0.723173	-1.70788	-1.65081	1.31e-06	2.03e-06	8.04e-06	5.13e-06	1.68e-06	4.74e-06
cydB	cydB	Cj0082	Cytochrome bd oxidase subunit II (EC 1.10.3.-)	42 kDa	-0.776119	-1.6767	-1.71252	-3.19696	0.000652745	1.05e-06	0.00140809	2.88e-06	4.08e-06	1e-05
livK	livK	Cj1018c	Branched-chain amino-acid ABC transport system,periplasmic binding protein	40 kDa	-0.777352	-1.2009	-1.71398	-2.29883	0.000255686	4.81e-06	0.000629734	1.1e-05	1.7e-05	3.53e-05
Cj0067		Cj0067	amidohydrolase family protein		-0.778852	-2.64825	-1.71577	-6.26908	4.1e-05	1.42e-09	0.000132796	1.6e-08	4.76e-09	5.19e-08
Cj1649		Cj1649	lipoprotein		-0.778912	-0.847124	-1.71584	-1.79891	0.000311947	5.97e-05	0.000739017	0.000108564	0.000134846	0.000229354
Cj0834c		Cj0834c	ankyrin repeat-containing protein	47 kDa	-0.785476	-1.29131	-1.72366	-2.4475	2.06e-06	1.52e-08	1.17e-05	8.97e-08	5.75e-08	3.03e-07
Cj0888c		Cj0888c	ABC transporter ATP-binding protein	74 kDa	-0.787831	-1.04599	-1.72648	-2.06479	3.95e-05	1.82e-06	0.000128004	4.68e-06	5.55e-06	1.32e-05
Cj0850c		Cj0850c	MFS transport protein		-0.804753	-0.614024	-1.74685	-1.53052	0.0003272	0.000733694	0.000766032	0.00110297	0.000571857	0.000857248
Cj0415		Cj0415	GMC oxidoreductase subunit	64 kDa	-0.806873	-1.5401	-1.74942	-2.90815	0.00436152	3.97e-05	0.0076219	7.4e-05	0.000148613	0.000251198
Cj1581c		Cj1581c	peptide ABC transporter ATP-binding protein		-0.807566	-0.469134	-1.75026	-1.38428	0.00565948	0.040137	0.00967766	0.0483344	0.0162791	0.019589
miaB	miaB	Cj0458c	(Dimethylallyl)adenosine tRNA methylthiotransferase MiaB (EC 2.-.-.-) (tRNA-i(6)A37 methylthiotransferase)	49 kDa	-0.808872	-1.09863	-1.75184	-2.14152	3.36e-07	1.67e-08	3.15e-06	9.52e-08	4.83e-08	2.65e-07
uvrA	uvrA	Cj0342c	Excinuclease ABC subunit A	106 kDa	-0.810286	-1.09285	-1.75356	-2.13295	1.81e-06	1.01e-07	1.05e-05	3.94e-07	2.87e-07	1.11e-06
rpsI	rpsI	Cj1479c	30S ribosomal protein S9	14 kDa	-0.811319	-1.86722	-1.75482	-3.6483	0.000441972	4.41e-07	0.00100517	1.4e-06	1.71e-06	4.8e-06
Cj1714		Cj1714	hypothetical protein Cj1714		-0.812761	1.70374	-1.75657	3.25744	0.104514	0.000593133	0.133968	0.000906207	0.000147859	0.000250416
Cj0683		Cj0683	hypothetical protein Cj0683		-0.818387	-1.21997	-1.76343	-2.32941	0.013342	0.000834043	0.0210991	0.00124442	0.00267234	0.00359018
peb1A	peb1A	Cj0921c	Major cell-binding factor (CBF1) (PEB1)	28 kDa	-0.822358	-0.785793	-1.76829	-1.72404	4.42e-06	8.47e-06	2.19e-05	1.8e-05	6.38e-06	1.49e-05
pseE	pseE	Cj1337	PseE protein	73 kDa	-0.825989	-1.65049	-1.77275	-3.1394	2.95e-06	4.17e-09	1.57e-05	3.28e-08	1.67e-08	1.2e-07
atpE	atpE	Cj0936	ATP synthase subunit c (ATP synthase F(0) sector subunit c) (F-type ATPase subunit c) (F-ATPase subunit c) (Lipid-binding protein)		-0.827991	-2.43807	-1.77521	-5.41915	0.000616815	5.79e-08	0.00133966	2.55e-07	1.98e-07	8.34e-07
Cj0919c		Cj0919c	amino acid ABC transporter permease	24 kDa	-0.830532	-0.467622	-1.77834	-1.38283	3.51e-06	0.000175	1.79e-05	0.000292033	1.23e-05	2.65e-05
secE	secE	Cj0472	Preprotein translocase SecE subunit		-0.831362	-0.701707	-1.77936	-1.62643	0.000108776	0.00015866	0.000300125	0.000266442	0.000150494	0.000253478
clpA	clpA	Cj1108	ATP-dependent Clp protease ATP-binding subunit	80 kDa	-0.836608	-1.18966	-1.78585	-2.28099	9.17e-07	2.47e-08	6.29e-06	1.27e-07	8.03e-08	3.96e-07
Cj0819		Cj0819	hypothetical protein Cj0819		-0.841864	-1.82074	-1.79236	-3.53263	0.324013	0.0536582	0.373789	0.063277	0.141503	0.152006
Cj1302		Cj1302	HAD-superfamily hydrolase	60 kDa	-0.847234	-0.734572	-1.79905	-1.6639	5.33e-06	7.97e-06	2.53e-05	1.71e-05	6.9e-06	1.59e-05
Cj0777		Cj0777	ATP-dependent DNA helicase		-0.862661	-1.46604	-1.81839	-2.76263	0.00020594	1.61e-06	0.000523732	4.18e-06	6.12e-06	1.43e-05
truB	truB	Cj1102	tRNA pseudouridine synthase B (EC 5.4.99.25) (tRNA pseudouridine(55) synthase) (Psi55 synthase) (tRNA pseudouridylate synthase) (tRNA-uridine isomerase)		-0.872659	-0.826668	-1.83103	-1.77358	0.00109932	0.000732993	0.00223515	0.00110295	0.001109	0.00159056
Cj0093		Cj0092	periplasmic protein	49 kDa	-0.872918	-2.11405	-1.83136	-4.32904	8.37e-07	2.28e-10	5.84e-06	5.43e-09	8.88e-10	1.88e-08
petB	petB	Cj1185c	Cytochrome b	48 kDa	-0.876015	-2.57655	-1.8353	-5.96511	0.000134183	9.02e-09	0.000357224	5.86e-08	3.11e-08	1.89e-07
Cj0660c		Cj0660c	transmembrane protein		-0.8792	-1.34862	-1.83936	-2.54668	0.00725006	0.000305905	0.0120607	0.000490434	0.00102189	0.00147761
kgtP	kgtP	Cj1619	Alpha-ketoglutarate permease		-0.880761	0.293702	-1.84135	1.22578	0.000133906	0.0532059	0.000357083	0.0627901	2.77e-05	5.42e-05
rplF	rplF	Cj1692c	50S ribosomal protein L6	20 kDa	-0.881624	-1.77618	-1.84245	-3.42518	1.05e-06	1.32e-09	6.91e-06	1.52e-08	5.31e-09	5.56e-08
Cj0118		Cj0118	hypothetical protein Cj0118	28 kDa	-0.881672	-1.78819	-1.84251	-3.4538	1.33e-06	1.63e-09	8.14e-06	1.72e-08	6.56e-09	6.26e-08
recR	recR	Cj1263	Recombination protein RecR		-0.881846	-1.12218	-1.84273	-2.17676	0.0206724	0.00337682	0.0312597	0.00464642	0.00924404	0.0115063
hemA	hemA	Cj0542	Glutamyl-tRNA reductase (GluTR) (EC 1.2.1.70)	49 kDa	-0.882461	-1.31712	-1.84352	-2.49168	1.23e-05	2.23e-07	5.01e-05	7.7e-07	7.77e-07	2.46e-06
iamA	iamA	Cj1647	Putative ABC transport system ATP-binding protein		-0.883328	-1.0804	-1.84463	-2.11462	0.00198681	0.000233045	0.00376101	0.00038013	0.000633242	0.000942212
rplE	rplE	Cj1695c	50S ribosomal protein L5	20 kDa	-0.88841	-1.83126	-1.85114	-3.55847	3.41e-05	4.87e-08	0.000113531	2.22e-07	1.94e-07	8.2e-07
Cj0121		Cj0121	metalloprotease		-0.888871	-1.89889	-1.85173	-3.72927	0.000318923	6.05e-07	0.000749963	1.82e-06	2.37e-06	6.3e-06
Cj1324		Cj1324	hypothetical protein Cj1324	44 kDa	-0.890414	-3.88305	-1.85371	-14.7542	3.37e-05	1.39e-10	0.0001129	3.91e-09	3.98e-10	1.13e-08
neuC2	neuC2	Cj1328	Putative UDP-N-acetylglucosamine 2-epimerase (EC 5.1.3.14)		-0.894758	-1.05622	-1.8593	-2.07947	0.000214831	2.15e-05	0.000541776	4.18e-05	5.71e-05	0.000103618
Cj0267c		Cj0267c	integral membrane protein		-0.899184	-1.71092	-1.86501	-3.2737	0.0035289	2.7e-05	0.00631238	5.16e-05	0.000101834	0.000176409
Cj0421c		Cj0421c	integral membrane protein		-0.899366	-0.385901	-1.86525	-1.30668	0.175301	0.470327	0.21255	0.500174	0.380926	0.394044
neuB2	neuB2	Cj1327	N-acetylneuraminic acid synthetase (EC 4.1.3.-)	37 kDa	-0.90012	-1.25234	-1.86622	-2.38227	1.6e-05	5.16e-07	6.14e-05	1.61e-06	1.66e-06	4.68e-06
Cj1254		Cj1254	hypothetical protein Cj1254		-0.900542	-0.85439	-1.86677	-1.80799	0.00351992	0.00226007	0.00631049	0.00319258	0.00368511	0.00486056
Cj1372		Cj1372	periplasmic protein	22 kDa	-0.903376	-1.27299	-1.87044	-2.41663	1.81e-05	4.17e-07	6.75e-05	1.33e-06	1.41e-06	4.11e-06
serA	serA	Cj0891c	D-3-phosphoglycerate dehydrogenase (EC 1.1.1.95)	58 kDa	-0.907693	-1.44578	-1.87604	-2.72411	2.66e-07	2.6e-09	2.64e-06	2.38e-08	9.55e-09	8.29e-08
trmU					-0.908691	-0.941036	-1.87734	-1.91991	2.33e-07	1.32e-07	2.33e-06	4.95e-07	1.75e-07	7.53e-07
Cj1343c		Cj1343c	periplasmic protein		-0.910903	-1.12667	-1.88022	-2.18354	5.79e-05	3.72e-06	0.000177297	8.72e-06	1.07e-05	2.32e-05
ffh	ffh	Cj0709	Signal recognition particle protein	49 kDa	-0.911226	-1.87886	-1.88064	-3.67784	4.63e-08	4.13e-11	8.19e-07	1.95e-09	1.67e-10	6.86e-09
Cj0355c		Cj0355c	two-component regulator	26 kDa	-0.914822	-1.44949	-1.88534	-2.73111	5.38e-06	8.71e-08	2.55e-05	3.52e-07	3.06e-07	1.15e-06
pnp	pnp	Cj1253	Polyribonucleotide nucleotidyltransferase (EC 2.7.7.8) (Polynucleotide phosphorylase) (PNPase)	79 kDa	-0.915316	-1.43317	-1.88598	-2.7004	1.19e-07	1.49e-09	1.53e-06	1.63e-08	5.34e-09	5.56e-08
rplP	rplP	Cj1700c	50S ribosomal protein L16	16 kDa	-0.917002	-1.72866	-1.88819	-3.31419	0.000145026	5.59e-07	0.000383524	1.72e-06	2.19e-06	5.93e-06
Cj0092		Cj0091	lipoprotein	22 kDa	-0.917712	-1.75748	-1.88912	-3.38107	6.07e-08	1.08e-10	1.02e-06	3.45e-09	4.36e-10	1.22e-08
ispH	ispH	Cj0894c	4-hydroxy-3-methylbut-2-enyl diphosphate reductase (EC 1.17.1.2)	32 kDa	-0.922403	-1.159	-1.89527	-2.23302	2.21e-06	1.57e-07	1.25e-05	5.68e-07	4.24e-07	1.5e-06
secD	secD	Cj1093c	Protein translocase subunit SecD	57 kDa	-0.922518	-2.23082	-1.89542	-4.694	9.45e-06	2.66e-09	4.05e-05	2.41e-08	1.02e-08	8.57e-08
folD	folD	Cj0855	Bifunctional protein FolD [Includes: Methylenetetrahydrofolate dehydrogenase (EC 1.5.1.5);Methenyltetrahydrofolate cyclohydrolase (EC 3.5.4.9)]		-0.923271	-1.92006	-1.89641	-3.7844	0.00014976	2.66e-07	0.000394079	8.95e-07	1.05e-06	3.2e-06
Cj1419c		Cj1419c	methyltransferase	30 kDa	-0.923414	-1.3046	-1.8966	-2.47015	5.1e-07	1.81e-08	4.06e-06	9.92e-08	5.59e-08	2.98e-07
Cj0151c		Cj0151c	periplasmic protein	31 kDa	-0.926923	-0.967122	-1.90122	-1.95494	3.3e-05	1.17e-05	0.00011158	2.4e-05	2.03e-05	4.09e-05
Cj1470c					-0.929134	-0.987546	-1.90413	-1.98281	0.00313333	0.0010488	0.00569636	0.00154744	0.00216572	0.00295698
Cj1191c		Cj1191c	PAS domain-containing signal-transduction sensor protein	19 kDa	-0.931928	-3.14617	-1.90782	-8.85303	6.31e-05	3.09e-09	0.000191827	2.67e-08	1.05e-08	8.68e-08
Cj1418c		Cj1418c	hypothetical protein Cj1418c	90 kDa	-0.933046	-1.18451	-1.9093	-2.27286	1.63e-06	1.55e-07	9.72e-06	5.65e-07	3.89e-07	1.4e-06
mutY	mutY	Cj1620c	A/G-specific adenine glycosylase (EC 3.2.2.-)		-0.934815	-2.94923	-1.91165	-7.72339	2.16e-05	3.31e-09	7.87e-05	2.79e-08	1.23e-08	9.61e-08
rplY					-0.936064	-2.09149	-1.9133	-4.26189	7.31e-05	5.46e-08	0.000215566	2.43e-07	2.14e-07	8.85e-07
Cj0055c		Cj0055c	hypothetical protein Cj0055c		-0.938462	-0.287339	-1.91648	-1.22039	1.31e-05	0.0131201	5.28e-05	0.0167365	4.6e-05	8.5e-05
Cj0089		Cj0085c	amino acid recemase		-0.941532	-2.75184	-1.92057	-6.73577	1.28e-05	9.01e-10	5.19e-05	1.21e-08	3.2e-09	3.98e-08
aroB	aroB	Cj1008c	3-dehydroquinate synthase (EC 4.2.3.4)	40 kDa	-0.945825	-0.674113	-1.92629	-1.59562	8.49e-06	0.000111251	3.71e-05	0.000193143	2.37e-05	4.68e-05
Cj1169c		Cj1169c	periplasmic protein	8 kDa	-0.947793	-0.794378	-1.92892	-1.73433	0.00132	0.0017211	0.00262024	0.00246847	0.00192133	0.00265286
htpG	htpG	Cj0518	Chaperone protein HtpG (Heat shock protein HtpG) (High temperature protein G)	70 kDa	-0.948304	-2.0769	-1.9296	-4.21901	1.35e-06	7.77e-10	8.23e-06	1.09e-08	3.09e-09	3.87e-08
Cj1013c		Cj1013c	cytochrome C biogenesis protein	123 kDa	-0.9608	-1.81871	-1.94639	-3.52765	1.7e-07	3.58e-10	1.88e-06	6.85e-09	1.43e-09	2.48e-08
kdpC					-0.969305	-1.62673	-1.9579	-3.08811	0.0606753	0.00453189	0.0819992	0.0060987	0.0143409	0.017375
Cj0916c		Cj0916c	hypothetical protein Cj0916c		-0.97632	-0.481364	-1.96744	-1.39606	0.381114	0.615985	0.434001	0.645588	0.666775	0.675258
tilS	tilS	Cj1453c	tRNA(Ile)-lysidine synthase (EC 6.3.4.19) (tRNA(Ile)-2-lysyl-cytidine synthase) (tRNA(Ile)-lysidine synthetase)		-0.976654	-1.4864	-1.9679	-2.8019	5.97e-05	8.84e-07	0.000182399	2.47e-06	3.18e-06	8.14e-06
ruvC	ruvC	Cj1731c	Crossover junction endodeoxyribonuclease RuvC (EC 3.1.22.4) (Holliday junction nuclease RuvC) (Holliday junction resolvase RuvC)		-0.978806	-2.09128	-1.97083	-4.26127	0.000276473	5.79e-07	0.000670952	1.76e-06	2.27e-06	6.12e-06
ilvE	ilvE	Cj0269c	Branched-chain amino acid aminotransferase (EC 2.6.1.42)	34 kDa	-0.980278	-2.70039	-1.97285	-6.49979	1.31e-06	1.32e-10	8.04e-06	3.91e-09	4.87e-10	1.27e-08
Cj0380c		Cj0380c	hypothetical protein Cj0380c		-0.984487	-2.802	-1.97861	-6.97404	0.000503437	1.94e-07	0.00112408	6.84e-07	7.23e-07	2.33e-06
Cj1481c		Cj1481c	helicase	108 kDa	-0.986046	-0.924217	-1.98075	-1.89765	1.68e-06	1.28e-06	9.94e-06	3.41e-06	1.52e-06	4.38e-06
purB	purB	Cj0023	Adenylosuccinate lyase (EC 4.3.2.2)	50 kDa	-0.986309	-2.83993	-1.98111	-7.15983	1.1e-06	7.81e-11	7.1e-06	3.19e-09	2.83e-10	1.05e-08
purH	purH	Cj0953c	Bifunctional purine biosynthesis protein PurH [Includes: Phosphoribosylaminoimidazolecarboxamide formyltransferase (EC 2.1.2.3) (AICAR transformylase);IMP cyclohydrolase (EC 3.5.4.10) (ATIC) (IMP synthase) (Inosinicase)]	56 kDa	-0.988082	-2.30768	-1.98355	-4.95087	6.29e-06	3.33e-09	2.88e-05	2.79e-08	1.31e-08	1.02e-07
rpoC	rpoC	Cj0479	DNA-directed RNA polymerase subunit beta' (RNAP subunit beta') (EC 2.7.7.6) (RNA polymerase subunit beta') (Transcriptase subunit beta')	169 kDa	-0.988382	-1.89271	-1.98396	-3.71331	1.2e-06	2.45e-09	7.59e-06	2.3e-08	9.79e-09	8.43e-08
cydB	cynT	Cj0237	Carbonic anhydrase (EC 4.2.1.1)		-0.990554	-1.02934	-1.98695	-2.04109	0.000268229	7.87e-05	0.000653938	0.000139527	0.000154299	0.000258846
tlyA	tlyA	Cj0588	Putative haemolysin		-0.990806	-1.47625	-1.9873	-2.78224	0.000246614	5.65e-06	0.000608698	1.25e-05	1.95e-05	3.97e-05
Cj0849c		Cj0849c	hypothetical protein Cj0849c		-0.992884	-0.73991	-1.99016	-1.67007	0.000150798	0.000376946	0.000396157	0.000596518	0.000267654	0.00042568
nrdB					-0.998084	-1.42096	-1.99735	-2.67764	2.72e-07	7.12e-09	2.67e-06	4.89e-08	2.31e-08	1.5e-07
folC	folC	Cj1088c	Folylpolyglutamate synthase/dihydrofolate synthase (EC 6.3.2.12)		-0.998904	1.17984	-1.99848	2.26552	0.000435116	6.77e-06	0.000992413	1.47e-05	3.15e-07	1.18e-06
tkt	tkt	Cj1645	Transketolase (EC 2.2.1.1)	70 kDa	-0.999363	-1.78869	-1.99912	-3.45501	4.71e-07	1.77e-09	3.89e-06	1.84e-08	6.96e-09	6.56e-08
ftsH	ftsH	Cj1116c	ATP-dependent zinc metalloprotease FtsH (EC 3.4.24.-)	71 kDa	-1.00082	-1.02939	-2.00113	-2.04117	1.45e-07	1.32e-07	1.72e-06	4.95e-07	1.4e-07	6.29e-07
Cj1648		Cj1648	ABC transporter substrate-binding protein		-1.00141	-0.785841	-2.00196	-1.7241	5.02e-06	9.97e-06	2.42e-05	2.08e-05	7.38e-06	1.68e-05
Cj1543		Cj1543	allophanate hydrolase subunit 2	36 kDa	-1.0018	-0.835664	-2.0025	-1.78468	2.44e-05	4.1e-05	8.68e-05	7.61e-05	3.45e-05	6.57e-05
Cj0950c		Cj0950c	lipoprotein	16 kDa	-1.00366	-0.93413	-2.00508	-1.91074	1.06e-05	2.59e-05	4.46e-05	4.98e-05	1.73e-05	3.58e-05
Cj0541		Cj0541	polyprenyl synthetase	34 kDa	-1.00672	-1.24973	-2.00933	-2.37798	8.05e-06	6.06e-07	3.58e-05	1.82e-06	1.64e-06	4.64e-06
Cj0949c		Cj0949c	peptidyl-arginine deiminase family protein		-1.01339	-1.95625	-2.01864	-3.88053	3.19e-06	7.44e-09	1.65e-05	5.03e-08	2.96e-08	1.83e-07
Cj0190c		Cj0190c	hypothetical protein Cj0190c	56 kDa	-1.01351	-1.29586	-2.01882	-2.45523	2.57e-05	1.23e-06	9.04e-05	3.3e-06	3.71e-06	9.27e-06
ftsA	ftsA	Cj0695	Cell division protein ftsA	51 kDa	-1.01442	-1.4519	-2.02009	-2.73569	1.54e-06	4.43e-08	9.29e-06	2.06e-07	1.43e-07	6.36e-07
Cj0903c		Cj0903c	amino acid transport protein	53 kDa	-1.01458	-1.12635	-2.02032	-2.18306	3.25e-07	1.58e-07	3.08e-06	5.7e-07	2.25e-07	9.22e-07
atpD	atpD	Cj0107	ATP synthase subunit beta (EC 3.6.3.14) (ATP synthase F1 sector subunit beta) (F-ATPase subunit beta)	51 kDa	-1.01506	-1.80979	-2.02098	-3.50592	5.33e-07	2.13e-09	4.18e-06	2.09e-08	8.35e-09	7.59e-08
Cj0920c		Cj0920c	amino acid ABC transporter permease	28 kDa	-1.01624	-0.838894	-2.02264	-1.78868	6.5e-07	1.33e-06	4.77e-06	3.53e-06	9.37e-07	2.91e-06
Cj1006c		Cj1006c	MiaB-like tRNA modifying enzyme	47 kDa	-1.02291	-0.586185	-2.03201	-1.50127	4.1e-07	2.11e-05	3.58e-06	4.12e-05	1.42e-06	4.13e-06
rnpA	rnpA	Cj0960c	Ribonuclease P protein component (RNase P protein) (RNaseP protein) (EC 3.1.26.5) (Protein C5)		-1.03748	-4.66242	-2.05264	-25.3238	8.32e-05	4.19e-09	0.000240325	3.28e-08	1.42e-08	1.07e-07
rpsS	rpsS	Cj1703c	30S ribosomal protein S19	10 kDa	-1.03774	-1.49537	-2.053	-2.81936	9.98e-06	1.93e-07	4.25e-05	6.83e-07	6.67e-07	2.17e-06
Cj1089c		Cj1089c	hypothetical protein Cj1089c	55 kDa	-1.0406	-1.35986	-2.05709	-2.56661	9.87e-05	4.73e-06	0.000277202	1.09e-05	1.45e-05	3.06e-05
murI	murI	Cj1652c	Glutamate racemase (EC 5.1.1.3)	28 kDa	-1.04213	-1.35932	-2.05926	-2.56565	5.28e-05	2.27e-06	0.000165368	5.62e-06	7.04e-06	1.62e-05
Cj0651		Cj0651	integral membrane protein		-1.04454	-0.54324	-2.06271	-1.45724	0.000299587	0.00739808	0.000711855	0.00972564	0.00100588	0.00145711
livM	livM	Cj1016c	Branched-chain amino-acid ABC transport system permease protein		-1.04691	-1.44259	-2.0661	-2.71809	2.66e-05	9.16e-07	9.32e-05	2.54e-06	2.92e-06	7.56e-06
Cj0030		Cj0030	hypothetical protein Cj0030		-1.04958	-0.605446	-2.06993	-1.52145	3.22e-05	0.000521844	0.00010967	0.000809723	9.68e-05	0.000168416
infA	infA	Cj1590	Translation initiation factor IF-1		-1.05187	-2.77937	-2.07321	-6.86552	1.19e-05	3.26e-09	4.89e-05	2.76e-08	1.25e-08	9.75e-08
Cj0331c		Cj0331c	hypothetical protein Cj0331c		-1.06209	-1.50349	-2.08796	-2.83528	1.79e-07	4.39e-09	1.94e-06	3.39e-08	1.44e-08	1.08e-07
priA	priA	Cj0684	Putative primosomal protein N' (EC 3.6.1.-)		-1.06712	-0.714371	-2.09525	-1.64077	7.08e-05	0.000369359	0.000211211	0.000585677	0.000160639	0.000267788
ktrB	ktrB	Cj1283	Putative K+ uptake protein		-1.06776	-1.17629	-2.09618	-2.25994	5.59e-05	8.39e-06	0.000173004	1.79e-05	1.95e-05	3.97e-05
Cj0139		Cj0139	endonuclease	93 kDa	-1.06988	-1.68487	-2.09925	-3.21511	3.05e-06	4.05e-08	1.59e-05	1.92e-07	1.45e-07	6.43e-07
Cj1268c					-1.07575	-0.467004	-2.10782	-1.38224	0.000325571	0.0150994	0.000763342	0.0191387	0.00115648	0.00165717
Cj0832c		Cj0832c	Na+/H+ antiporter family protein	63 kDa	-1.07806	-1.62064	-2.11119	-3.07512	6.24e-07	1.03e-08	4.67e-06	6.52e-08	3.57e-08	2.1e-07
Cj0659c		Cj0659c	periplasmic protein		-1.08085	-0.830847	-2.11528	-1.77873	0.0115666	0.0295668	0.0185625	0.0360969	0.0255221	0.0297664
ftsK	ftsK	Cj0886c	DNA translocase FtsK	108 kDa	-1.08313	-1.70794	-2.11863	-3.26694	2.7e-08	3.09e-10	5.59e-07	6.31e-09	1.11e-09	2.14e-08
Cj1028c		Cj1028c	purine/pyrimidine phosphoribosyltransferase		-1.08361	-0.614755	-2.11933	-1.5313	0.0272474	0.120541	0.0400904	0.136974	0.0726487	0.0803908
mfd	mfd	Cj1085c	Transcription-repair coupling factor	113 kDa	-1.08755	-1.26109	-2.12512	-2.39677	1.6e-06	2.39e-07	9.57e-06	8.13e-07	5.27e-07	1.79e-06
Cj0204		Cj0204	oligopeptide transporter	71 kDa	-1.08871	-1.7948	-2.12684	-3.46967	4.91e-06	4.24e-08	2.38e-05	1.98e-07	1.58e-07	6.95e-07
Cj0621		Cj0621	hypothetical protein Cj0621	59 kDa	-1.0901	-2.39008	-2.12888	-5.24187	0.000897629	2.04e-06	0.00186557	5.14e-06	7.92e-06	1.78e-05
plsC	plsC	Cj0516	Putative 1-acyl-SN-glycerol-3-phosphate acyltransferase (EC 2.3.1.51)		-1.09652	-1.03805	-2.13838	-2.05345	2.26e-05	9.7e-06	8.15e-05	2.03e-05	1.55e-05	3.25e-05
Cj1709c		Cj1709c	pseudouridine synthase		-1.10277	-1.6826	-2.14767	-3.21005	5.78e-05	9.07e-07	0.000177205	2.52e-06	3.24e-06	8.26e-06
Cj0948c		Cj0948c	cation efflux family protein		-1.10862	-1.45726	-2.15639	-2.74587	3.34e-06	1.18e-07	1.72e-05	4.52e-07	3.69e-07	1.35e-06
prmA	prmA	Cj1117c	Ribosomal protein L11 methyltransferase (L11 Mtase) (EC 2.1.1.-)	32 kDa	-1.12037	-0.96755	-2.17403	-1.95552	1.71e-06	2.14e-06	1.01e-05	5.34e-06	2e-06	5.53e-06
cgb	cgb	Cj1586	Single domain haemoglobin		-1.12201	-1.95425	-2.1765	-3.87513	0.0019219	2.66e-05	0.00365116	5.1e-05	9.77e-05	0.000169586
Cj0706		Cj0706	hypothetical protein Cj0706	28 kDa	-1.13225	-1.90972	-2.192	-3.75735	5.47e-07	3.67e-09	4.25e-06	3.04e-08	1.39e-08	1.06e-07
Cj0983		Cj0983	lipoprotein	42 kDa	-1.13329	-2.31785	-2.19359	-4.98589	3.45e-07	4.04e-10	3.19e-06	7.23e-09	1.63e-09	2.62e-08
Cj0129c		Cj0129c	outer membrane protein assembly factor	83 kDa	-1.13695	-1.87802	-2.19915	-3.6757	1.7e-07	1.35e-09	1.88e-06	1.55e-08	5.06e-09	5.46e-08
Cj0128c		Cj0128c	inositol monophosphatase family protein		-1.13715	-2.04207	-2.19947	-4.11836	0.000170402	1.12e-06	0.000440391	3.05e-06	4.29e-06	1.05e-05
pbpB	pbpB	Cj0525c	Putative penicillin-binding protein	68 kDa	-1.13762	-0.497844	-2.20018	-1.4121	7.41e-08	3.44e-05	1.11e-06	6.45e-05	2.94e-07	1.12e-06
dnaJ	dnaJ	Cj1260c	Chaperone protein DnaJ	42 kDa	-1.14631	-2.01842	-2.21347	-4.05139	6.37e-07	2.86e-09	4.73e-06	2.53e-08	1.11e-08	9.01e-08
Cj1025c		Cj1025c	hypothetical protein Cj1025c		-1.1517	-1.20617	-2.22175	-2.30724	0.0012068	0.000426639	0.00242579	0.000669831	0.000828622	0.00121694
Cj0294		Cj0294	MoeB/ThiF family protein	25 kDa	-1.1535	-1.15987	-2.22453	-2.23438	5.29e-06	1.39e-06	2.52e-05	3.68e-06	2.6e-06	6.82e-06
lepP	lepP	Cj0856	Signal peptidase I (EC 3.4.21.89)	33 kDa	-1.16107	-1.56961	-2.23623	-2.96824	5.3e-08	1.92e-09	9.08e-07	1.93e-08	5.86e-09	5.83e-08
Cj0494		Cj0494	exporting protein		-1.16368	-0.954986	-2.24028	-1.93856	0.00015282	0.000246321	0.000400806	0.000400964	0.000224171	0.000362316
rho	rho	Cj1156	Transcription termination factor Rho (EC 3.6.4.-) (ATP-dependent helicase Rho)	49 kDa	-1.16916	-1.80108	-2.24881	-3.48481	7.61e-08	1.15e-09	1.13e-06	1.4e-08	4.01e-09	4.63e-08
Cj0119		Cj0119	hydrolase		-1.17464	-1.94159	-2.25737	-3.84129	0.000336698	4.42e-06	0.000785959	1.02e-05	1.62e-05	3.38e-05
Cj0964		Cj0964	periplasmic protein	45 kDa	-1.18895	-2.87569	-2.27987	-7.33956	3.29e-07	1.96e-10	3.1e-06	5.03e-09	7.83e-10	1.78e-08
dgkA	dgkA	Cj0257	Diacylglycerol kinase (EC 2.7.1.107)		-1.18905	-1.53782	-2.28002	-2.90355	8.43e-06	3.65e-07	3.7e-05	1.18e-06	1.11e-06	3.31e-06
Cj0411		Cj0411	ATP/GTP binding protein	85 kDa	-1.18935	-0.957764	-2.2805	-1.9423	9.3e-07	2.09e-06	6.36e-06	5.25e-06	1.4e-06	4.1e-06
Cj0522					-1.19274	-0.734799	-2.28587	-1.66417	0.000565828	0.00467012	0.00124248	0.00627412	0.00156892	0.00220451
Cj1168c		Cj1168c	integral membrane protein		-1.19834	-1.43007	-2.29476	-2.69459	0.000562688	7.9e-05	0.00123839	0.000139977	0.000197879	0.000322771
Cj0186c		Cj0186c	TerC family integral membrane protein		-1.19877	-2.81261	-2.29544	-7.02555	4.66e-05	6.71e-08	0.000147396	2.87e-07	2.66e-07	1.05e-06
Cj0125c		Cj0125c	hypothetical protein Cj0125c		-1.19983	-2.54625	-2.29713	-5.84114	0.000113096	2.78e-07	0.00030786	9.23e-07	1.1e-06	3.29e-06
Cj0495		Cj0495	methyltransferase domain-containing protein		-1.20553	-1.53494	-2.30621	-2.89777	0.00352534	0.000429326	0.00631238	0.000673387	0.0011781	0.00168663
Cj1421c		Cj1421c	sugar transferase	73 kDa	-1.22085	-1.87311	-2.33084	-3.6632	2.18e-07	3.05e-09	2.2e-06	2.65e-08	1.08e-08	8.76e-08
livJ	livJ	Cj1019c	Branched-chain amino-acid ABC transport system periplasmic binding protein	40 kDa	-1.22788	-1.71111	-2.34223	-3.27413	1.37e-07	5.05e-09	1.7e-06	3.74e-08	1.54e-08	1.13e-07
amaA	amaA	Cj1363	Acid membrane antigen A	39 kDa	-1.22951	-1.24085	-2.34487	-2.36338	1.55e-06	4e-07	9.37e-06	1.28e-06	7.39e-07	2.36e-06
Cj0515		Cj0515	periplasmic protein	46 kDa	-1.23971	-1.16765	-2.36152	-2.24646	1.16e-06	5.64e-07	7.4e-06	1.73e-06	8.14e-07	2.57e-06
kpsC	kpsC	Cj1414c	Capsule polysaccharide modification protein	80 kDa	-1.24912	-1.25228	-2.37696	-2.38217	1.36e-06	4.6e-07	8.23e-06	1.45e-06	7.67e-07	2.44e-06
gyrA	gyrA	Cj1027c	DNA gyrase subunit A (EC 5.99.1.3)	97 kDa	-1.25101	-2.257	-2.38009	-4.77998	3.75e-08	1.18e-10	7.02e-07	3.68e-09	4.67e-10	1.24e-08
Cj0268c		Cj0268c	transmembrane protein	40 kDa	-1.25207	-2.72415	-2.38183	-6.60771	2.02e-07	1.42e-10	2.09e-06	3.91e-09	5.7e-10	1.42e-08
dnaX	dnaX	Cj1157	Putative DNA polymerase III subunit gamma (EC 2.7.7.7)	58 kDa	-1.2524	-1.55145	-2.38237	-2.93112	8.59e-09	5.96e-10	2.85e-07	9.21e-09	1.57e-09	2.58e-08
trmA	trmA	Cj0831c	tRNA (uracil(54)-C(5))-methyltransferase (EC 2.1.1.35) (tRNA(m5U54)-methyltransferase) (RUMT)		-1.25793	-2.75579	-2.39153	-6.75422	0.00113992	5.93e-06	0.0023059	1.3e-05	2.28e-05	4.51e-05
Cj0904c		Cj0904c	tRNA (cytidine(34)-2\'-O)-methyltransferase		-1.26471	-0.811246	-2.40278	-1.75473	0.000534711	0.00348547	0.00118725	0.00478764	0.00138931	0.00196255
Cj0566		Cj0566	hypothetical protein Cj0566		-1.27051	-1.52352	-2.41246	-2.87492	0.00233259	0.000387935	0.00435855	0.000613299	0.000973172	0.00141101
Cj1101		Cj1101	ATP-dependent DNA helicase		-1.2773	-1.35642	-2.42386	-2.56049	3.46e-07	6.23e-08	3.19e-06	2.71e-07	1.28e-07	5.84e-07
fabH	fabH	Cj0328c	3-oxoacyl-[acyl-carrier-protein] synthase 3 (EC 2.3.1.180) (3-oxoacyl-[acyl-carrier-protein] synthase III) (Beta-ketoacyl-ACP synthase III) (KAS III)	35 kDa	-1.28355	-2.4069	-2.43438	-5.30333	1.81e-05	8.28e-08	6.75e-05	3.37e-07	3.23e-07	1.2e-06
Cj1038		Cj1038	cell division/peptidoglycan biosynthesis protein		-1.28466	-1.71471	-2.43624	-3.2823	6.6e-06	2.28e-07	3.01e-05	7.83e-07	7.19e-07	2.32e-06
pbpC	pbpC	Cj0652	Penicillin-binding protein	68 kDa	-1.28792	-1.46139	-2.44177	-2.75374	1.48e-07	1.74e-08	1.72e-06	9.73e-08	4.04e-08	2.32e-07
fmt	fmt	Cj0098	Methionyl-tRNA formyltransferase (EC 2.1.2.9)	34 kDa	-1.28851	-2.11578	-2.44275	-4.33423	1.08e-05	1.03e-07	4.49e-05	4.01e-07	3.84e-07	1.4e-06
dprA	dprA	Cj0634	DNA processing protein A		-1.29366	-1.98072	-2.45149	-3.9469	3.89e-05	6.69e-07	0.00012674	1.96e-06	2.36e-06	6.29e-06
ctsP	ctsP	Cj1473c	Putative ATP/GTP-binding protein		-1.29651	-0.549126	-2.45634	-1.4632	0.00705771	0.130903	0.0117777	0.14822	0.022289	0.0262456
mreB	mreB	Cj0276	Homolog of E. coli rod shape-determining protein	38 kDa	-1.29717	-2.31191	-2.45746	-4.96539	9.56e-08	3.86e-10	1.31e-06	6.99e-09	1.51e-09	2.53e-08
Cj0140		Cj0140	hypothetical protein Cj0140	53 kDa	-1.29959	-2.14134	-2.46158	-4.4117	6.09e-07	5.12e-09	4.6e-06	3.76e-08	1.91e-08	1.31e-07
purL	purL	Cj0955	Phosphoribosylformylglycinamidine synthase 2 (EC 6.3.5.3) (Phosphoribosylformylglycinamidine synthase II) (FGAM synthase II)	79 kDa	-1.3058	-2.31121	-2.4722	-4.963	5.36e-07	2.57e-09	4.18e-06	2.36e-08	9.97e-09	8.45e-08
ndk	ndk	Cj0332c	Nucleoside diphosphate kinase (NDK) (NDP kinase) (EC 2.7.4.6) (Nucleoside-2-P kinase)	15 kDa	-1.31196	-1.95163	-2.48278	-3.86811	2.68e-07	5.58e-09	2.65e-06	4.02e-08	1.88e-08	1.29e-07
Cj0246c					-1.31453	-1.03998	-2.48721	-2.0562	0.0241856	0.0377821	0.0359174	0.0455675	0.045479	0.0514588
Cj0124c		Cj0124c	membrane protein	39 kDa	-1.31894	-2.04679	-2.49484	-4.13187	4.46e-07	5.79e-09	3.8e-06	4.12e-08	2.07e-08	1.39e-07
Cj1245c		Cj1245c	membrane protein	47 kDa	-1.31959	-1.07919	-2.49595	-2.11286	3.93e-06	5.76e-06	1.96e-05	1.27e-05	5.01e-06	1.2e-05
hemD	hemD	Cj1080c	Putative uroporphyrinogen-III synthase (EC 4.2.1.75)		-1.32328	-1.9301	-2.50234	-3.81082	1e-05	2.09e-07	4.26e-05	7.25e-07	7.13e-07	2.3e-06
Cj0182		Cj0182	transmembrane transport protein	47 kDa	-1.32353	-1.21901	-2.50279	-2.32787	4.71e-07	6.19e-07	3.89e-06	1.85e-06	5.53e-07	1.84e-06
Cj0650					-1.32407	-1.73065	-2.50371	-3.31877	5.69e-05	2.9e-06	0.000175677	6.97e-06	8.71e-06	1.93e-05
Cj0145		Cj0145	TAT pathway signal sequence domain-containing protein		-1.33521	-0.684475	-2.52312	-1.60712	0.00200225	0.0248496	0.00378572	0.030596	0.00625205	0.00798177
Cj1712		Cj1712	hypothetical protein Cj1712		-1.33706	-2.40083	-2.52636	-5.28108	0.000810663	9.73e-06	0.00170344	2.03e-05	3.6e-05	6.82e-05
Cj0038c		Cj0038c	poly(A) polymerase family protein		-1.34685	-1.31089	-2.54357	-2.48095	0.00356152	0.00221379	0.00635643	0.00313555	0.00366031	0.00483586
mreC	mreC	Cj0277	Homolog of E. coli rod shape-determining protein	28 kDa	-1.3474	-2.3603	-2.54453	-5.13477	1.04e-05	7.66e-08	4.4e-05	3.2e-07	2.91e-07	1.12e-06
gidA	gidA	Cj1188c	tRNA uridine 5-carboxymethylaminomethyl modification enzyme MnmG (Glucose-inhibited division protein A)	69 kDa	-1.35283	-1.74532	-2.55413	-3.3527	2.6e-08	1.52e-09	5.59e-07	1.63e-08	4.18e-09	4.73e-08
Cj0120		Cj0120	recombination protein RecO		-1.35529	-1.30215	-2.55849	-2.46595	0.00211204	0.0013223	0.00396505	0.00191546	0.00212059	0.00290532
Cj0947c		Cj0947c	carbon-nitrogen hydrolase	34 kDa	-1.35886	-2.39901	-2.56482	-5.2744	1.3e-07	7.36e-10	1.64e-06	1.06e-08	2.83e-09	3.63e-08
Cj0230c		Cj0230c	nicotinate phosphoribosyltransferase	52 kDa	-1.36383	-1.75523	-2.57367	-3.37581	4.81e-09	2.48e-10	2.15e-07	5.54e-09	6.98e-10	1.66e-08
rplM	rplM	Cj1480c	50S ribosomal protein L13	16 kDa	-1.37053	-3.10934	-2.58566	-8.62985	4.9e-07	4.79e-10	3.98e-06	8.11e-09	1.93e-09	2.85e-08
pyrC	pyrC	Cj0259	Dihydroorotase (EC 3.5.2.3)	38 kDa	-1.37087	-2.06619	-2.58627	-4.1878	2.1e-08	3.04e-10	5.13e-07	6.31e-09	1.07e-09	2.12e-08
Cj0959c		Cj0959c	membrane protein insertion efficiency factor		-1.37334	-2.82051	-2.5907	-7.06411	0.00261347	1.56e-05	0.00483234	3.09e-05	5.92e-05	0.000106874
rpsR	rpsR	Cj1072	30S ribosomal protein S18	10 kDa	-1.37531	-1.04237	-2.59424	-2.05961	2.56e-08	2.07e-07	5.59e-07	7.22e-07	5.88e-08	3.08e-07
Cj1442c		Cj1442c	sugar transferase	65 kDa	-1.37632	-1.5344	-2.59606	-2.89668	2.86e-06	4.61e-07	1.54e-05	1.45e-06	1e-06	3.07e-06
ctsD	ctsD	Cj1474c	Putative type II protein secretion system D protein		-1.38578	-1.59149	-2.61313	-3.0136	1.66e-05	1.77e-06	6.33e-05	4.57e-06	4.43e-06	1.08e-05
rpsC	rpsC	Cj1701c	30S ribosomal protein S3	26 kDa	-1.38909	-2.5009	-2.61913	-5.66039	1.01e-07	3.78e-10	1.35e-06	6.91e-09	1.48e-09	2.53e-08
ligA	ligA	Cj0586	DNA ligase (EC 6.5.1.2) (Polydeoxyribonucleotide synthase [NAD(+)])	74 kDa	-1.39212	-1.82955	-2.62465	-3.55427	9.62e-07	4.39e-08	6.52e-06	2.04e-07	1.3e-07	5.88e-07
rpoD	rpoD	Cj1001	RNA polymerase sigma factor	73 kDa	-1.39697	-1.85146	-2.63348	-3.60866	3.67e-08	2.23e-09	6.95e-07	2.17e-08	6.1e-09	5.96e-08
birA	birA	Cj0099	Putative biotin--[acetyl-CoA-carboxylase] synthetase (EC 6.3.4.15)		-1.39734	1.02463	-2.63415	2.03444	0.000936236	0.000455911	0.00193821	0.000713678	7.96e-06	1.79e-05
rplV	rplV	Cj1702c	50S ribosomal protein L22	15 kDa	-1.39868	-1.97622	-2.6366	-3.9346	9.12e-08	2.53e-09	1.27e-06	2.34e-08	8.11e-09	7.53e-08
murG	murG	Cj1039	UDP-N-acetylglucosamine--N-acetylmuramyl-(pentapeptide) pyrophosphoryl-undecaprenol N-acetylglucosamine transferase (EC 2.4.1.227) (Undecaprenyl-PP-MurNAc-pentapeptide-UDPGlcNAc GlcNAc transferase)	39 kDa	-1.42037	-2.02884	-2.67654	-4.08076	4.21e-07	9.11e-09	3.65e-06	5.87e-08	3.05e-08	1.87e-07
Cj1482c		Cj1482c	hypothetical protein Cj1482c	94 kDa	-1.42512	-1.29219	-2.68536	-2.44899	9.42e-06	5.38e-06	4.05e-05	1.21e-05	7.49e-06	1.7e-05
Cj0645		Cj0645	transglycosylase		-1.43244	-2.29431	-2.69902	-4.90518	4.85e-08	5.03e-10	8.42e-07	8.26e-09	1.83e-09	2.85e-08
ksgA	ksgA	Cj1711c	Ribosomal RNA small subunit methyltransferase A (EC 2.1.1.182) (16S rRNA (adenine(1518)-N(6)/adenine(1519)-N(6))-dimethyltransferase) (16S rRNA dimethyladenosine transferase) (16S rRNA dimethylase) (S-adenosylmethionine-6-N', N'-adenosyl(rRNA) dimethyltransferase)		-1.44009	-2.39836	-2.71337	-5.27203	5.63e-06	5.83e-08	2.64e-05	2.56e-07	2.15e-07	8.85e-07
Cj1710c		Cj1710c	metallo-beta-lactamase family protein	76 kDa	-1.44784	-3.2543	-2.72798	-9.54202	1.3e-06	1.28e-09	8.03e-06	1.49e-08	5.14e-09	5.46e-08
rpsF	rpsF	Cj1070	30S ribosomal protein S6	15 kDa	-1.45598	-1.8634	-2.74342	-3.63864	6.09e-07	5.27e-08	4.6e-06	2.38e-07	1.34e-07	6.05e-07
murD	murD	Cj0432c	UDP-N-acetylmuramoylalanine--D-glutamate ligase (EC 6.3.2.9) (D-glutamic acid-adding enzyme) (UDP-N-acetylmuramoyl-L-alanyl-D-glutamate synthetase)	45 kDa	-1.46708	-2.38224	-2.76461	-5.21346	1.48e-07	1.49e-09	1.72e-06	1.63e-08	5.45e-09	5.6e-08
Cj1252		Cj1252	hypothetical protein Cj1252	80 kDa	-1.47954	-1.99282	-2.78861	-3.98013	6.89e-08	2.72e-09	1.07e-06	2.43e-08	8.16e-09	7.53e-08
surE	surE	Cj0293	5'-nucleotidase SurE (EC 3.1.3.5) (Nucleoside 5'-monophosphate phosphohydrolase)		-1.48731	-2.14839	-2.80366	-4.43332	3.92e-05	1.03e-06	0.000127381	2.84e-06	3.45e-06	8.71e-06
Cj1322					-1.48953	-2.14571	-2.80798	-4.42511	0.00112279	5.67e-05	0.00227704	0.000103589	0.000178916	0.000296703
rpsO	rpsO	Cj0884	30S ribosomal protein S15	10 kDa	-1.49157	0.300268	-2.81196	1.23137	0.000105953	0.128825	0.00029489	0.145971	3.5e-05	6.65e-05
Cj0584		Cj0584	DNA polymerase III subunit delta\'		-1.49351	-2.27975	-2.81574	-4.85593	0.000496865	1.42e-05	0.0011141	2.85e-05	4.8e-05	8.83e-05
putA	putA	Cj1503c	Putative proline dehydrogenase/delta-1-pyrroline-5-carboxylate dehydrogenase (EC 1.5.1.12) (EC 1.5.99.8)	133 kDa	-1.49575	-1.08853	-2.8201	-2.12657	1.55e-07	2.12e-06	1.77e-06	5.3e-06	4.16e-07	1.48e-06
cjaA	cjaA	Cj0982c	Putative amino-acid transporter periplasmic solute-binding protein	31 kDa	-1.50308	-1.63741	-2.83446	-3.11107	2.45e-06	1.03e-06	1.35e-05	2.84e-06	1.6e-06	4.55e-06
Cj0600		Cj0600	hypothetical protein Cj0600		-1.52315	-2.62746	-2.87418	-6.17938	3.81e-05	3.74e-07	0.000124288	1.21e-06	1.39e-06	4.07e-06
Cj0957c		Cj0957c	hypothetical protein Cj0957c	32 kDa	-1.52477	-2.74564	-2.8774	-6.70688	2.68e-08	1.48e-10	5.59e-07	3.99e-09	5.68e-10	1.42e-08
Cj1215		Cj1215	peptidase M23 family protein	44 kDa	-1.54401	-2.98436	-2.91604	-7.91373	5.97e-09	1.72e-11	2.4e-07	1.42e-09	6.83e-11	4.99e-09
trpE	trpE	Cj0345	Putative anthranilate synthase component I (EC 4.1.3.27)		-1.54916	-1.53197	-2.92646	-2.89181	0.000388176	0.000127297	0.000899529	0.000218379	0.000243072	0.000389597
pth	pth	Cj0312	Peptidyl-tRNA hydrolase (PTH) (EC 3.1.1.29)		-1.55161	-3.53411	-2.93145	-11.5844	2.23e-05	6.6e-08	8.06e-05	2.84e-07	2.61e-07	1.03e-06
thrB	thrB	Cj0134	Homoserine kinase (HK) (HSK) (EC 2.7.1.39)	33 kDa	-1.5553	-1.98673	-2.93894	-3.96338	1.58e-05	8.56e-07	6.1e-05	2.41e-06	2.5e-06	6.59e-06
argD	argD	Cj0227	Acetylornithine aminotransferase (ACOAT) (EC 2.6.1.11)	44 kDa	-1.5651	-1.24851	-2.95898	-2.37595	2.44e-06	3.3e-06	1.35e-05	7.77e-06	2.97e-06	7.67e-06
Cj0123c		Cj0123c	tRNA-dihydrouridine synthase		-1.57744	-1.6633	-2.9844	-3.16741	9.68e-05	2.07e-05	0.00027219	4.05e-05	4.37e-05	8.12e-05
lpxA	lpxA	Cj0274	Acyl-[acyl-carrier-protein]--UDP-N-acetylglucosamine O-acyltransferase (UDP-N-acetylglucosamine acyltransferase) (EC 2.3.1.129)	29 kDa	-1.578	-3.17969	-2.98555	-9.06113	8.95e-08	2.79e-10	1.26e-06	6e-09	1.1e-09	2.14e-08
trmE	trmE	Cj0956c	tRNA modification GTPase MnmE (EC 3.6.-.-)	49 kDa	-1.57992	-2.69665	-2.98952	-6.48294	7.53e-06	7.99e-08	3.39e-05	3.3e-07	2.94e-07	1.12e-06
rpmB	rpmB	Cj0450c	50S ribosomal protein L28	7 kDa	-1.58575	-1.74212	-3.00164	-3.34527	0.00049942	0.000147686	0.00111825	0.000250657	0.000294823	0.000467023
Cj0711		Cj0711	hypothetical protein Cj0711		-1.59265	-2.54243	-3.01603	-5.82568	0.000280564	6.32e-06	0.000677781	1.38e-05	2.19e-05	4.36e-05
Cj0185c					-1.5999	-2.16648	-3.03122	-4.48925	5.77e-05	2.93e-06	0.000177205	7.02e-06	8.81e-06	1.95e-05
nrdA	nrdA	Cj0024	Ribonucleoside-diphosphate reductase (EC 1.17.4.1)	90 kDa	-1.60443	-2.89719	-3.04075	-7.44976	4.34e-09	1.42e-11	2.15e-07	1.39e-09	5.62e-11	4.92e-09
rplW	rplW	Cj1705c	50S ribosomal protein L23	11 kDa	-1.62811	-2.84935	-3.09107	-7.20677	6.64e-08	5.53e-10	1.05e-06	8.8e-09	2.06e-09	2.93e-08
Cj0184c		Cj0184c	serine/threonine protein phosphatase		-1.62811	-2.45789	-3.09108	-5.49413	0.0245777	0.00299877	0.0364318	0.00416584	0.00875008	0.010917
Cj1079		Cj1079	periplasmic protein		-1.63215	-2.45301	-3.09974	-5.47556	0.0950916	0.0203198	0.123479	0.0253322	0.0547558	0.0612053
rplK	rplK	Cj0474	50S ribosomal protein L11	15 kDa	-1.63428	-2.01215	-3.10432	-4.03382	1.45e-07	1.87e-08	1.72e-06	1.02e-07	4.24e-08	2.4e-07
Cj1472c		Cj1472c	membrane protein		-1.63744	-1.60984	-3.11113	-3.05218	0.000227291	0.000101018	0.000567158	0.000176532	0.000169253	0.000281853
Cj0208		Cj0208	DNA modification methylase		-1.66308	-1.45921	-3.16692	-2.74958	4.84e-06	2.97e-06	2.36e-05	7.09e-06	3.96e-06	9.77e-06
ctsE	ctsE	Cj1471c	Putative type II protein secretion system E protein		-1.66588	-0.935947	-3.17306	-1.91315	1.45e-05	0.000190367	5.66e-05	0.000315363	4.09e-05	7.65e-05
Cj0111		Cj0111	periplasmic protein	29 kDa	-1.679	-0.527482	-3.20206	-1.44141	2.03e-08	5.76e-05	5.06e-07	0.000104972	7.77e-08	3.84e-07
tolB	tolB	Cj0112	Protein TolB	45 kDa	-1.6893	-2.28696	-3.22501	-4.88026	2.84e-07	1.31e-08	2.76e-06	7.97e-08	3.84e-08	2.22e-07
Cj1180c		Cj1180c	ABC transporter ATP-binding protein	24 kDa	-1.69023	-3.28211	-3.22707	-9.7278	1.08e-05	7.16e-08	4.49e-05	3.04e-07	2.73e-07	1.06e-06
fliR	fliR	Cj1179c	Flagellar biosynthetic protein fliR		-1.69029	-1.43677	-3.22721	-2.70713	1.64e-05	1.64e-05	6.28e-05	3.26e-05	1.79e-05	3.68e-05
pebC	pebC	Cj0922c	Probable ABC transporter ATP-binding protein PEB1C	27 kDa	-1.70978	-1.04793	-3.2711	-2.06756	1.18e-07	5e-06	1.53e-06	1.14e-05	3.94e-07	1.42e-06
rplL	rplL	Cj0477	50S ribosomal protein L7/L12	13 kDa	-1.71797	-2.42892	-3.28972	-5.38489	4.77e-07	1.6e-08	3.92e-06	9.2e-08	4.99e-08	2.73e-07
rplS	rplS	Cj0714	50S ribosomal protein L19	14 kDa	-1.73802	-3.22656	-3.33577	-9.36034	9.77e-07	4.75e-09	6.59e-06	3.57e-08	1.84e-08	1.28e-07
lnt					-1.76242	-3.70507	-3.39266	-13.0418	0.0836683	0.0100617	0.110083	0.0130428	0.0299148	0.0345605
tuf	tuf	Cj0470	Elongation factor Tu (EF-Tu)	44 kDa	-1.76658	-2.72744	-3.40247	-6.62278	4.57e-08	6.54e-10	8.17e-07	9.74e-09	2.3e-09	3.16e-08
exoA	exoA	Cj0255c	Exodeoxyribonuclease (EC 3.1.11.2)	30 kDa	-1.77179	-3.27479	-3.41477	-9.67853	4.81e-06	4.52e-08	2.35e-05	2.09e-07	1.68e-07	7.23e-07
nusG	nusG	Cj0473	Transcription antitermination protein NusG	20 kDa	-1.77506	-2.56472	-3.42252	-5.91639	1.56e-07	4.3e-09	1.77e-06	3.36e-08	1.38e-08	1.05e-07
rpmJ	rpmJ	Cj1591	50S ribosomal protein L36		-1.77692	-4.34242	-3.42694	-20.2861	2.88e-09	5.07e-12	1.53e-07	1.27e-09	2.04e-11	3.79e-09
Cj0560		Cj0560	MATE family transport protein		-1.7801	-0.578935	-3.4345	-1.49375	5.29e-05	0.0126579	0.000165368	0.0161859	0.000195019	0.000318758
clpX	clpX	Cj0275	ATP-dependent Clp protease ATP-binding subunit ClpX	47 kDa	-1.80636	-2.81578	-3.4976	-7.04098	1.41e-09	2.07e-11	1.05e-07	1.42e-09	7.2e-11	4.99e-09
nusA	nusA	Cj0460	Transcription termination factor	41 kDa	-1.81444	-2.99239	-3.51724	-7.95793	3.83e-09	4.05e-11	1.97e-07	1.95e-09	1.47e-10	6.86e-09
Cj0256		Cj0256	sulfatase family protein	59 kDa	-1.81936	-1.95899	-3.52925	-3.88789	6.36e-08	1.54e-08	1.03e-06	9.06e-08	2.83e-08	1.77e-07
flhA	flhA	Cj0882c	Flagellar biosynthesis protein		-1.83023	-2.35631	-3.55593	-5.1206	2.81e-09	1.68e-10	1.53e-07	4.4e-09	4.58e-10	1.24e-08
Cj0313		Cj0313	integral membrane protein		-1.8339	-2.22828	-3.56499	-4.68575	1.55e-05	1.18e-06	6.02e-05	3.18e-06	3.21e-06	8.2e-06
rpmI	rpmI	Cj0244	50S ribosomal protein L35		-1.85275	-4.69935	-3.61189	-25.9805	1.09e-08	2.23e-11	3.26e-07	1.42e-09	8.95e-11	5.28e-09
Cj1389					-1.86725	-2.46184	-3.64836	-5.50918	3.83e-07	1.77e-08	3.39e-06	9.84e-08	5.2e-08	2.82e-07
rpoB	rpoB	Cj0478	DNA-directed RNA polymerase subunit beta (RNAP subunit beta) (EC 2.7.7.6) (RNA polymerase subunit beta) (Transcriptase subunit beta)	156 kDa	-1.88071	-3.12431	-3.68256	-8.71989	1.09e-09	6.7e-12	1.05e-07	1.27e-09	2.55e-11	3.79e-09
plsX	plsX	Cj0329c	Phosphate acyltransferase (EC 2.3.1.n2) (Acyl-ACP phosphotransacylase) (Acyl-[acyl-carrier-protein]--phosphate acyltransferase) (Phosphate-acyl-ACP acyltransferase)	36 kDa	-1.88089	-3.00649	-3.68302	-8.0361	3.36e-08	4.91e-10	6.61e-07	8.22e-09	1.72e-09	2.73e-08
Cj1373		Cj1373	integral membrane protein	94 kDa	-1.88255	-1.82134	-3.68726	-3.5341	1.72e-06	5.6e-07	1.01e-05	1.72e-06	9.51e-07	2.94e-06
rplA	rplA	Cj0475	50S ribosomal protein L1	25 kDa	-1.8862	-2.45858	-3.69659	-5.49677	1.09e-08	7.9e-10	3.26e-07	1.09e-08	2.06e-09	2.93e-08
cstA	cstA	Cj0917c	Putative integral membrane protein (CstA homolog)	76 kDa	-1.88733	-1.53212	-3.69949	-2.8921	1.8e-06	2.9e-06	1.05e-05	6.97e-06	2.37e-06	6.3e-06
Cj1713		Cj1713	dual-specificity RNA methyltransferase RlmN	40 kDa	-1.9001	-2.15385	-3.73238	-4.45012	1.25e-06	1.34e-07	7.85e-06	4.99e-07	3.25e-07	1.21e-06
Cj1501		Cj1501	hypothetical protein Cj1501		-1.91621	-3.88931	-3.7743	-14.8183	0.00155481	3.04e-05	0.00304087	5.75e-05	0.000108485	0.000187116
rpsT	rpsT	Cj1611	30S ribosomal protein S20		-1.95039	-2.24085	-3.86479	-4.72677	1.14e-08	1.86e-09	3.31e-07	1.91e-08	3.87e-09	4.5e-08
rpsB	rpsB	Cj1182c	30S ribosomal protein S2	30 kDa	-1.96754	-3.02344	-3.91099	-8.13102	6.04e-09	9.35e-11	2.4e-07	3.31e-09	3.24e-10	1.08e-08
Cj1388		Cj1388	endoribonuclease L-PSP	13 kDa	-1.96883	-1.5351	-3.91451	-2.89809	4.92e-09	1.83e-08	2.15e-07	9.97e-08	8.65e-09	7.82e-08
Cj0633		Cj0631c	ribonuclease	74 kDa	-1.97376	-3.5656	-3.92791	-11.8401	9.02e-09	1e-10	2.93e-07	3.4e-09	3.63e-10	1.11e-08
rpsG	rpsG	Cj0492	30S ribosomal protein S7	18 kDa	-1.98665	-3.06495	-3.96316	-8.36841	5.01e-09	8.8e-11	2.15e-07	3.19e-09	3e-10	1.06e-08
Cj0636		Cj0635	Holliday junction resolvase-like protein		-2.01285	-1.69084	-4.0358	-3.22844	3.2e-06	2.92e-06	1.65e-05	7e-06	3.22e-06	8.23e-06
rpsL	rpsL	Cj0491	30S ribosomal protein S12	14 kDa	-2.03763	-4.2754	-4.1057	-19.3652	2.7e-08	4.17e-11	5.59e-07	1.95e-09	1.68e-10	6.86e-09
fusA	fusA	Cj0493	Elongation factor G (EF-G)	77 kDa	-2.03889	-3.11644	-4.1093	-8.67248	8.6e-09	1.33e-10	2.85e-07	3.91e-09	4.62e-10	1.24e-08
Cj0635		Cj0633	periplasmic protein		-2.06154	-3.18308	-4.17432	-9.08243	3.34e-06	8.03e-08	1.72e-05	3.3e-07	2.67e-07	1.05e-06
Cj0984		Cj0984	hypothetical protein Cj0984	29 kDa	-2.07117	-3.34254	-4.20229	-10.1439	5.14e-07	1.04e-08	4.07e-06	6.52e-08	3.5e-08	2.07e-07
Cj0353c		Cj0353c	phosphatase	55 kDa	-2.08653	-3.05052	-4.24727	-8.2851	1.31e-09	3.74e-11	1.05e-07	1.95e-09	1.18e-10	6.1e-09
Cj0958c		Cj0958c	membrane protein insertase YidC	61 kDa	-2.09072	-3.58484	-4.25961	-11.999	1.52e-09	1.37e-11	1.05e-07	1.39e-09	5.05e-11	4.92e-09
omp50	omp50	Cj1170c	50 kDa outer membrane protein	53 kDa	-2.09791	-3.9613	-4.28088	-15.5765	2.15e-09	5.78e-12	1.27e-07	1.27e-09	2.3e-11	3.79e-09
Cj0295		Cj0295	acetyltransferase		-2.0994	-2.55087	-4.28531	-5.85987	1.82e-05	2.09e-06	6.75e-05	5.25e-06	5.13e-06	1.23e-05
rplD	rplD	Cj1706c	50S ribosomal protein L4	22 kDa	-2.10848	-3.0616	-4.31236	-8.349	7.79e-09	2.2e-10	2.76e-07	5.31e-09	6.99e-10	1.66e-08
rplT	rplT	Cj0245	50S ribosomal protein L20	14 kDa	-2.13205	-3.23322	-4.38339	-9.40363	1.51e-08	3.57e-10	4.15e-07	6.85e-09	1.17e-09	2.14e-08
rpmE	rpmE	Cj0155c	50S ribosomal protein L31	7 kDa	-2.15714	-4.9083	-4.46029	-30.0293	1.84e-07	1.63e-09	1.98e-06	1.72e-08	6.03e-09	5.93e-08
tal	tal	Cj0281c	Transaldolase (EC 2.2.1.2)	37 kDa	-2.17151	-2.9433	-4.50496	-7.69169	1.57e-10	7.18e-12	3.56e-08	1.27e-09	2.06e-11	3.79e-09
rpsP	rpsP	Cj0710	30S ribosomal protein S16	9 kDa	-2.18481	-2.57402	-4.54667	-5.95468	1.6e-06	1.86e-07	9.57e-06	6.62e-07	4.42e-07	1.55e-06
folP	folP	Cj0585	Dihydropteroate synthase (EC 2.5.1.15)		-2.19277	-2.63902	-4.57181	-6.22908	8.75e-08	6.63e-09	1.24e-06	4.67e-08	1.73e-08	1.22e-07
Cj0505c		Cj0505c	DegT family aminotransferase	40 kDa	-2.19746	-4.62362	-4.58671	-24.6517	6.48e-08	7.88e-10	1.03e-06	1.09e-08	2.82e-09	3.63e-08
ssb	ssb	Cj1071	Single-stranded DNA-binding protein (SSB) (Helix-destabilizing protein)	21 kDa	-2.23665	-2.09492	-4.71302	-4.27203	2.76e-08	2.87e-08	5.61e-07	1.43e-07	2.82e-08	1.76e-07
typA	typA	Cj0039c	GTP-binding protein TypA homolog	66 kDa	-2.24005	-2.99736	-4.72412	-7.98536	3.89e-10	2.12e-11	6.2e-08	1.42e-09	5.87e-11	4.92e-09
argB	argB	Cj0226	Acetylglutamate kinase (EC 2.7.2.8) (N-acetyl-L-glutamate 5-phosphotransferase) (NAG kinase) (AGK)	31 kDa	-2.27194	-1.7627	-4.82971	-3.39332	1.21e-06	1.26e-06	7.61e-06	3.36e-06	1.28e-06	3.81e-06
argC	argC	Cj0224	N-acetyl-gamma-glutamyl-phosphate reductase (AGPR) (EC 1.2.1.38) (N-acetyl-glutamate semialdehyde dehydrogenase) (NAGSA dehydrogenase)	39 kDa	-2.27292	-3.16104	-4.833	-8.94475	5.1e-07	2.28e-08	4.06e-06	1.19e-07	6.73e-08	3.44e-07
rplB	rplB	Cj1704c	50S ribosomal protein L2	30 kDa	-2.28023	-3.3407	-4.85754	-10.131	1.01e-08	2.5e-10	3.15e-07	5.54e-09	8.12e-10	1.82e-08
tsf	tsf	Cj1181c	Elongation factor Ts (EF-Ts)	40 kDa	-2.28315	-3.3218	-4.86739	-9.9991	1.85e-09	4.82e-11	1.18e-07	2.19e-09	1.54e-10	6.86e-09
rplC	rplC	Cj1707c	50S ribosomal protein L3	21 kDa	-2.3061	-3.52816	-4.94545	-11.5367	1.11e-08	2.35e-10	3.28e-07	5.44e-09	7.83e-10	1.78e-08
rplQ	rplQ	Cj1596	50S ribosomal protein L17	13 kDa	-2.33751	-2.63305	-5.0543	-6.20337	4.92e-10	7.8e-11	7.11e-08	3.19e-09	1.62e-10	6.86e-09
rplJ	rplJ	Cj0476	50S ribosomal protein L10	18 kDa	-2.37572	-2.72996	-5.18994	-6.63435	4.9e-09	1.16e-09	2.15e-07	1.4e-08	2.12e-09	2.99e-08
Cj0096		Cj0093	periplasmic protein	43 kDa	-2.37709	-2.42271	-5.19488	-5.36176	1.09e-06	2.36e-07	7.1e-06	8.06e-07	4.62e-07	1.6e-06
trmD	trmD	Cj0713	tRNA (guanine-N(1)-)-methyltransferase (EC 2.1.1.228) (M1G-methyltransferase) (tRNA [GM37] methyltransferase)		-2.4217	-2.13894	-5.35803	-4.40438	8.03e-07	3.72e-07	5.74e-06	1.2e-06	5.45e-07	1.83e-06
Cj0946		Cj0946	lipoprotein	52 kDa	-2.49871	-4.12218	-5.6518	-17.4141	8.56e-09	2.69e-10	2.85e-07	5.86e-09	8.37e-10	1.85e-08
hemH	hemH	Cj0503c	Ferrochelatase (EC 4.99.1.1) (Heme synthase) (Protoheme ferro-lyase)	35 kDa	-2.52296	-3.13867	-5.74761	-8.80714	1.42e-08	1.09e-09	4.02e-07	1.35e-08	2.82e-09	3.63e-08
Cj0504c		Cj0504c	oxidoreductase	33 kDa	-2.64641	-4.05109	-6.26106	-16.5768	1.69e-08	6.49e-10	4.4e-07	9.74e-09	1.95e-09	2.85e-08
rpsJ	rpsJ	Cj1708c	30S ribosomal protein S10	12 kDa	-2.65909	-3.70834	-6.31634	-13.0714	2.13e-10	8.95e-12	4.23e-08	1.27e-09	2.62e-11	3.79e-09
rpsM	rpsM	Cj1592	30S ribosomal protein S13	14 kDa	-2.68713	-4.33686	-6.44031	-20.2081	1.32e-10	3.56e-12	3.5e-08	1.27e-09	1.13e-11	3.32e-09
Cj0154c		Cj0154c	rRNA small subunit methyltransferase I		-2.70432	-3.98944	-6.51752	-15.8833	1.57e-07	7.08e-09	1.78e-06	4.88e-08	2.08e-08	1.39e-07
rpoA	rpoA	Cj1595	DNA-directed RNA polymerase subunit alpha (RNAP subunit alpha) (EC 2.7.7.6) (RNA polymerase subunit alpha) (Transcriptase subunit alpha)	38 kDa	-2.72709	-3.59621	-6.62117	-12.0939	8.33e-12	5.39e-13	6.63e-09	8.58e-10	1.43e-12	2.27e-09
kdtA	kdtA	Cj0707	3-deoxy-D-manno-octulosonic-acid transferase		-2.83903	-3.52284	-7.15537	-11.4942	2.78e-07	2.51e-08	2.71e-06	1.28e-07	6.28e-08	3.24e-07
rimM	rimM	Cj0712	Ribosome maturation factor RimM		-2.93669	-4.87962	-7.65654	-29.4383	1.44e-08	8.26e-10	4.02e-07	1.13e-08	2.28e-09	3.16e-08
Cj0225		Cj0225	acetyltransferase		-2.99902	-3.04201	-7.99459	-8.23638	6.72e-08	1.71e-08	1.05e-06	9.66e-08	3.09e-08	1.88e-07
ktrA	ktrA	Cj1284	Putative K+ uptake protein	24 kDa	-3.00955	-4.14188	-8.05315	-17.6535	2.74e-09	2.03e-10	1.53e-07	5.12e-09	5.25e-10	1.35e-08
rpsK	rpsK	Cj1593	30S ribosomal protein S11	14 kDa	-3.08307	-4.46521	-8.47416	-22.0883	6.74e-10	3.69e-11	8.7e-08	1.95e-09	1.02e-10	5.81e-09
prfA	prfA	Cj1612	Peptide chain release factor 1 (RF-1)		-3.17348	-3.49005	-9.02218	-11.2359	1.47e-07	3.22e-08	1.72e-06	1.58e-07	6.16e-08	3.18e-07
rpsD	rpsD	Cj1594	30S ribosomal protein S4	24 kDa	-3.17641	-4.36422	-9.04052	-20.595	4.9e-11	2.66e-12	1.95e-08	1.27e-09	7.36e-12	3.32e-09
Cj1500		Cj1500	inner membrane protein	45 kDa	-3.38981	-4.59804	-10.4817	-24.2185	1.52e-09	1.38e-10	1.05e-07	3.91e-09	3.38e-10	1.08e-08

## Sheet: p<0.01 FC > 2
Locus	Locus tag	log2Ratio.T1	log2Ratio.T2	adj.p.value.T1	adj.p.value.T2
	Cj1384c		8.46446	0.749723	3.3e-07
hrcA	Cj0757	5.27386	7.31865	1.18e-07	6.09e-09
katA	Cj1385	3.00479	6.8051	4.3e-06	5.31e-09
groES	Cj1220	3.27128	6.08068	8.7e-08	1.27e-09
grpE	Cj0758	5.09598	5.57182	9.19e-09	1.27e-09
exbB2	Cj1628	1.32062	5.16608	0.00616796	3.09e-08
dsbA2	Cj0864	2.28609	5.02079	5.4e-07	1.27e-09
	Cj1386	1.74318	4.90585	0.00368063	2.71e-07
rpoZ	Cj1273	1.58767	4.50501	0.000427808	1.93e-08
	Cj0900c		4.39032	0.178506	4.64e-05
clpB	Cj0509c	3.21902	4.3254	9.03e-08	3.91e-09
chuA	Cj1614	1.10905	4.16419	0.0180779	1.95e-07
	Cj0724		4.11969	0.378833	0.0219236
flgM	Cj1464	1.73568	4.01827	4.39e-06	6.79e-09
	Cj1465	1.10188	3.93026	0.00362267	3.48e-08
	Cj0989	2.20029	3.91972	0.0947794	0.00270298
	Cj0735		3.84257	0.689292	3.84e-07
	Cj1631c	2.49785	3.74378	1.31e-06	1.27e-08
	Cj0859c	2.41355	3.72792	5.48e-07	5.54e-09
cbpA	Cj1229	1.62753	3.69953	3.34e-06	6.88e-09
	Cj1513c	1.30252	3.61583	0.000258477	1.45e-08
	Cj0561c	1.66285	3.60977	2.76e-07	1.27e-09
	Cj0253	1.40795	3.60207	0.0100656	2.19e-06
	Cj1656c	1.10041	3.41023	0.0210991	2.41e-06
tonB3	Cj0753c	1.85872	3.28304	5.92e-06	1.56e-08
	Cj1004		3.1138	0.645679	1.31e-07
dnaK	Cj0759	3.07747	3.08696	1.05e-07	2.3e-08
	Cj0265c	2.78662	3.07122	1.32e-06	2.48e-07
pstS	Cj0613		3.04605	0.0131189	2.07e-08
fliQ	Cj1675		3.01625	0.0461189	6.17e-07
	Cj0839c		3.00446	0.141797	6.15e-05
	Cj0045c	2.19707	2.98558	5.04e-07	8e-09
tatA	Cj1176c	1.10564	2.98233	8.95e-05	9.4e-09
gltA	Cj1682c	1.73656	2.95148	8.42e-07	3.33e-09
	Cj1036c	1.42029	2.94623	0.000337256	1.86e-07
thiC	Cj0453	2.87626	2.93568	6.63e-09	1.27e-09
	Cj1687	1.66783	2.91471	4.57e-06	1.62e-08
	Cj0945c	1.51221	2.88853	1.03e-06	1.95e-09
	Cj1397		2.87908	0.0316379	9.66e-08
	Cj0591c		2.87751	0.850847	0.00430677
hspR	Cj1230	1.63133	2.87255	3.06e-06	1.35e-08
	Cj0573	1.62148	2.87104	8.09e-07	3.19e-09
	Cj1450	1.39646	2.85126	3.99e-06	8e-09
		1.93138	2.84556	5.79e-06	5.87e-08
	Cj0199c	1.88368	2.80869	2.2e-06	1.79e-08
	Cj1671c	1.32173	2.79881	0.00219803	1.42e-06
ldh	Cj1167	1.99064	2.7962	1.05e-07	1.95e-09
	Cj0954c	1.18888	2.78732	1.98e-06	1.42e-09
	Cj0200c		2.77456	0.611185	6.34e-08
csrA	Cj1103		2.77372	0.199532	4.77e-06
	Cj1348c		2.76346	3.64e-05	1.42e-09
glnA	Cj0699c	1.97892	2.75999	7.63e-07	3.13e-08
	Cj0818		2.75062	0.575532	3.24e-06
mobB	Cj0841c		2.74487	0.00309106	1.15e-08
	Cj0851c	1.35865	2.73803	1.77e-06	3.19e-09
			2.73411	0.000743941	1.54e-07
	Cj0379c	1.64315	2.7261	6.85e-06	5.67e-08
rpmF	Cj0330c		2.71567	0.494435	3.92e-06
	Cj1468		2.68561	0.39558	4.87e-08
			2.6761	0.00011158	1.47e-08
flaG	Cj0547	1.53417	2.6587	1.33e-06	5.44e-09
	Cj1575c	1.71003	2.65383	6.74e-06	3.63e-08
	Cj0459c		2.65234	0.010308	3.55e-07
	Cj0044c	1.98545	2.60001	5.48e-07	1.24e-08
	Cj0787		2.56748	0.00100092	1.19e-07
	Cj0417		2.55507	0.00221033	4.38e-09
	Cj0552	1.13265	2.55006	2.66e-05	1.55e-08
	Cj0419	1.80231	2.52984	3.84e-06	4.99e-08
	Cj0977	1.69608	2.52589	0.000218037	2.94e-06
	Cj0604	1.27861	2.5164	5.59e-07	1.39e-09
			2.45307	0.0281331	5.59e-06
	Cj0480c		2.42657	0.00964308	5.64e-07
nuoK	Cj1569c	1.30455	2.41781	0.00123464	2.41e-06
	Cj0667	1.47188	2.40945	0.000301053	1.72e-06
rpmH	Cj0961c		2.39734	0.795642	0.00586319
	Cj0270	1.24725	2.39307	7.26e-06	9.64e-09
ahpC	Cj0334	1.51014	2.38639	0.000116003	4.14e-06
coaE	Cj1530		2.38132	0.0308713	5.81e-06
	Cj1138		2.37758	0.000216391	2.3e-08
	Cj1356c		2.37659	0.000292882	1.15e-08
hypC	Cj0624	1.47888	2.36825	5.41e-05	2.33e-07
	Cj1057c		2.36505	0.0244265	5.68e-06
perR	Cj0322	2.24964	2.35418	1.05e-07	1.35e-08
pseG	Cj1312	1.60958	2.33989	2.76e-07	3.42e-09
nuoB	Cj1578c	2.47061	2.3366	2.13e-06	8.64e-07
	Cj1237c	1.03266	2.33401	1.65e-06	1.42e-09
	Cj0430		2.32534	0.000292882	3.42e-09
wlaN	Cj1139c	1.1433	2.31472	7.36e-05	5.23e-08
	Cj0797c	1.01815	2.31181	1.42e-05	6.31e-09
	Cj1040c		2.3003	0.0829519	3.19e-09
	Cj1277c		2.29522	0.00175511	4.46e-07
dsbD	Cj0603c		2.28774	0.00383826	6.52e-08
	Cj0967		2.2774	0.0445296	1.13e-07
	Cj1165c	1.1117	2.27324	0.00396179	4.27e-06
	Cj0416	1.00694	2.26031	0.00854911	5.53e-06
		1.01686	2.23913	0.00299767	1.66e-06
	Cj0772c		2.22762	0.00439041	3.68e-07
groEL	Cj1221	1.84976	2.22672	3.98e-06	4.73e-07
tonB2	Cj1630	1.32547	2.2035	0.0829081	0.00342578
flgH	Cj0687c	1.89201	2.19812	1.03e-06	5.01e-08
	Cj0369c	1.62441	2.19337	5.61e-07	1.93e-08
	Cj1003c	1.30709	2.18027	0.000253307	8.52e-07
ilvH	Cj0575	1.10632	2.17628	4.05e-05	3.5e-08
	Cj0909		2.17352	0.000302626	1.48e-07
	Cj0809c		2.1647	1.41e-06	1.42e-09
fdhC	Cj1509c	1.69026	2.15847	5.57e-05	4.21e-06
chuB	Cj1615		2.15345	0.0455849	1.93e-05
gmhB	Cj1152c	1.21268	2.15252	3.89e-06	1.35e-08
flgI	Cj1462	1.51904	2.14783	1.17e-06	1.43e-08
flaC	Cj0720c	1.64102	2.14754	1.41e-06	9.92e-08
	Cj1166c		2.1396	1.63e-05	5.31e-09
	Cj0040	1.71301	2.11785	0.000549587	3.26e-05
mfrB	Cj0438	2.27759	2.10445	5.29e-05	3.32e-05
	Cj0796c	1.17393	2.09894	5e-06	1.24e-08
	Cj1255	1.44203	2.09673	0.0480212	0.00332799
exbD2	Cj1629	1.2326	2.09327	0.0182466	0.000251591
		1.00204	2.0753	0.0957864	0.00105143
	Cj1387c	1.25522	2.07309	0.000151595	8.01e-07
	Cj1556		2.07277	0.0274165	3.93e-06
	Cj1523c	1.23319	2.07033	2.76e-07	1.95e-09
	Cj0854c	1.26516	2.06545	0.000176171	7.71e-07
	Cj0842		2.04478	0.392496	0.00921939
gltD	Cj0009	1.75813	2.04408	1.64e-06	2.4e-07
	Cj0447	1.33437	2.04216	3.8e-05	3.29e-07
	Cj1208		2.02772	0.00313743	3.09e-08
	Cj0264c	2.13074	2.0267	1.82e-05	1.8e-05
nuoJ	Cj1570c	1.29963	2.02425	4.25e-05	2.89e-07
	Cj0163c		2.01466	0.0850728	2.7e-08
	Cj1587c		1.99949	3.5e-05	1.09e-08
	Cj1460	1.07576	1.99586	0.00126072	2.55e-06
	Cj0261c		1.99112	0.00247856	1.63e-07
	Cj1034c	1.24999	1.99	2.45e-05	1.28e-07
trxB	Cj0146c	1.36367	1.98498	1.54e-05	6.39e-07
			1.96651	0.220557	0.000171749
	Cj0327		1.96647	0.108027	0.00509442
fdhD	Cj1508c		1.96424	6.34e-05	3.48e-08
ubiA	Cj0164c		1.94722	0.000227339	3.11e-07
flgE	Cj1729c	1.65867	1.9372	6.74e-07	3.39e-08
	Cj1224	1.39376	1.92995	1.72e-06	4.49e-08
	Cj0015c	1.37607	1.92784	4.38e-07	8.89e-09
fdhB	Cj1510c	1.71594	1.91927	1.58e-05	2.51e-06
	Cj1225	1.18402	1.91191	0.000121639	6.84e-07
gatC	Cj0398		1.891	0.00193081	1.98e-07
ispDF	Cj1607	1.00423	1.88696	5.48e-07	2.26e-09
	Cj0424	1.29282	1.88248	3.29e-05	3.08e-07
cstIII	Cj1140		1.87598	0.0379847	3.57e-07
	Cj1162c	1.19512	1.86715	0.0415862	0.00165242
	Cj0271	1.22897	1.86518	4.94e-05	4.01e-07
	Cj1677		1.84202	0.000834695	2.9e-08
			1.83946	0.0335954	0.000159609
cmeA	Cj0367c	1.38943	1.83829	2.15e-07	7.56e-09
ribA	Cj0996		1.83619	1.54e-05	2.41e-08
	Cj0069	1.65732	1.83406	5.4e-07	7.17e-08
	Cj0939c	1.17599	1.83086	0.00122106	1.43e-05
	Cj0691		1.82692	0.000141622	3.07e-08
pseF	Cj1311	1.22175	1.82521	3.03e-06	3.51e-08
tpiA	Cj1401c		1.82395	4.05e-05	2.6e-08
	Cj0668	1.17113	1.815	3.6e-05	1.95e-07
	Cj0830		1.80987	0.236178	4.54e-05
	Cj1545c	1.05245	1.80214	2.09e-06	1.05e-08
hemL	Cj0853	1.28097	1.79648	2.09e-06	6.04e-08
	Cj0878		1.78701	0.00199873	1.62e-08
dsbB	Cj0865	1.23744	1.78679	9.75e-06	9.34e-08
			1.7856	0.000581067	4.62e-07
cdsA	Cj1347c	1.22336	1.78466	4.73e-06	5.41e-08
pycA	Cj1037c	1.11299	1.78098	4.9e-07	6.75e-09
hldD	Cj1151c	1.16965	1.77792	1.19e-06	1.43e-08
pdxJ	Cj1238	1.08823	1.76613	4.61e-06	3.09e-08
flgD	Cj0042	1.85544	1.74693	3.77e-06	1.58e-06
	Cj0011c	1.77154	1.74076	2.1e-08	3.19e-09
rrc	Cj0012c	1.30824	1.73988	3.38e-06	2.4e-07
mfrA	Cj0437	1.49815	1.73681	0.000477226	5.6e-05
			1.73245	0.0048219	8.1e-07
flgK	Cj1466		1.72247	0.000102593	3.61e-08
thyX	Cj0026c	1.42449	1.72134	2.18e-07	1.06e-08
	Cj0731		1.71775	0.200105	2.46e-05
	Cj1539c		1.707	0.000247487	7.09e-08
moaC	Cj0252		1.70396	5.74e-06	8.67e-09
	Cj1714		1.70374	0.133968	0.000906207
	Cj1375	1.04696	1.70153	1.7e-06	1.24e-08
	Cj1585c	1.08596	1.69766	6.08e-07	6.88e-09
proB	Cj0097		1.68259	0.00572493	2.66e-07
exbB1	Cj0179		1.68092	0.0798929	0.00201525
	Cj1240c	1.04231	1.67945	0.00170025	2.11e-05
gmk	Cj1177		1.67887	0.00314607	3.24e-08
fliS	Cj0549	1.06612	1.67512	8.06e-05	5.21e-07
	Cj0021c		1.67246	0.217738	6.25e-07
	Cj1155c		1.66718	2.59e-05	1.72e-08
dapF	Cj1531		1.65619	4.67e-05	2.68e-08
	Cj0162c		1.65509	6.42e-06	3.24e-08
	Cj1163c	1.05245	1.65444	1.11e-05	1.13e-07
	Cj1194	1.02326	1.65267	3.99e-06	5.03e-08
	Cj0429c	1.02725	1.6517	0.00295302	3.35e-05
flgJ	Cj1463	1.07463	1.65142	0.000191738	1.33e-06
	Cj0619		1.64955	5.57e-05	8.31e-08
cfbpA	Cj0175c	1.14224	1.64822	3.38e-06	9.06e-08
	Cj0016	1.00925	1.64294	1.82e-05	9.88e-08
cdtB	Cj0078c		1.63752	0.000767332	1.11e-06
	Cj0908		1.63597	0.927312	0.0767095
flgE	Cj0043	1.43116	1.61594	2.09e-06	2.16e-07
	Cj0423	1.34391	1.61195	0.00012181	7.24e-06
	Cj1521c		1.61025	0.958545	7.22e-06
nuoH	Cj1572c	1.48664	1.60499	3.19e-06	5.01e-07
	Cj0178		1.6041	0.653288	0.00250681
	Cj0025c		1.6002	0.0405998	0.000287757
glnH	Cj0817		1.59271	5.33e-06	2.41e-08
	Cj1724c		1.58705	2.25e-05	9.71e-08
thiS	Cj1047c		1.58327	0.0116384	1.1e-05
folE	Cj0194		1.5815	0.000228693	3.54e-07
hypB	Cj0623		1.57534	2.1e-05	5.39e-08
cmeR	Cj0368c	1.40844	1.57011	6.8e-06	9.42e-07
	Cj1609	1.20267	1.56925	2.76e-07	8e-09
	Cj0539	1.16642	1.56674	0.000630377	2.77e-05
	Cj1307		1.56313	1.7e-06	8.22e-09
dccS	Cj1222c		1.55092	0.0103972	2.13e-05
flgB	Cj0528c		1.5482	0.00108114	2.63e-06
tatB	Cj0579c		1.54754	0.00050344	1.05e-07
	Cj1412c		1.54675	0.000638261	9.06e-08
moaD	Cj1517	1.29738	1.53699	1.35e-05	7.22e-07
			1.53642	0.947514	1.08e-06
folK	Cj0065c		1.53503	0.000314243	1.72e-06
	Cj0727		1.53453	0.205781	0.00120378
rnhA	Cj1636c		1.5294	2.39e-05	8.2e-08
nuoI	Cj1571c	1.11245	1.51356	5.12e-06	1.6e-07
	Cj0350		1.51203	0.000197317	1.28e-06
	Cj1377c		1.50589	3.3e-06	2.25e-08
	Cj0553		1.50297	1.22e-05	7.25e-08
	Cj0771c		1.49497	8.97e-05	1.34e-07
			1.49465	0.600181	0.0299345
pseB	Cj1293		1.48212	1.01e-05	3.84e-08
cheB'	Cj0924c		1.47918	0.0001129	3.2e-08
	Cj1574c	1.25687	1.46955	1.2e-06	9.8e-08
fbp	Cj0840c		1.44916	5.49e-06	2.19e-08
	Cj0201c		1.44674	0.753666	0.000903448
nuoD	Cj1576c	1.40416	1.44263	1.05e-07	1.38e-08
	Cj1049c		1.43818	0.00131408	7.85e-06
nuoC	Cj1577c	1.54651	1.43512	4.77e-08	9.16e-09
	Cj1193c		1.43343	0.0842836	1.52e-06
	Cj1680c		1.42774	0.000432604	4.73e-07
	Cj0649		1.41841	0.287284	5.69e-06
	Cj0730		1.41591	0.675569	0.000760485
			1.41484	0.745733	0.00035968
coaD	Cj0767c		1.40709	0.000419837	5.2e-07
	Cj1584c		1.40188	5.39e-05	9.16e-08
	Cj1613c	1.37365	1.40026	1.2e-07	1.91e-08
rplI	Cj0664c		1.39916	3.89e-06	8.56e-08
pgm	Cj0434	1.19535	1.39107	1.07e-06	1.2e-07
	Cj1207c		1.3878	9.8e-05	8.22e-08
nusB	Cj0382c	1.19559	1.38345	0.000314631	2.95e-05
ispG	Cj0686		1.38096	2.16e-06	4.77e-08
	Cj0864		1.37637	0.294104	0.0545393
kdpB	Cj0677		1.37586	0.736067	0.00112497
	Cj0944c		1.37394	0.00167205	8.56e-07
hom	Cj0149c		1.37339	0.0191044	7.25e-07
kefB	Cj1231		1.37053	7.85e-06	1.54e-07
asd	Cj1023c	1.13328	1.35917	2.48e-05	2.39e-06
	Cj0717	1.05843	1.359	0.000113832	4.95e-06
	Cj0036		1.35674	3.54e-06	9.06e-08
	Cj0426		1.35084	6.29e-06	7.3e-08
modB	Cj0301c		1.34988	0.725876	2.22e-05
			1.33926	0.367016	1.44e-05
	Cj1507c		1.33825	0.00197002	3.23e-07
cheR	Cj0923c		1.3362	1.8e-06	1.63e-08
ceuD	Cj1354		1.33046	0.123183	0.000292196
rnhB	Cj0010c		1.32979	0.00221789	5.12e-05
cfrA	Cj0755		1.32702	0.0762935	0.000438461
	Cj1087c		1.32318	0.000669506	2.13e-08
	Cj0788		1.32318	0.000562596	1.47e-07
	Cj0592c		1.31949	0.604257	2.38e-06
	Cj1242	1.15061	1.31911	7.03e-06	4.86e-07
	Cj0567		1.31874	0.180772	0.000905719
ppk	Cj1359		1.31155	1.03e-06	3.79e-08
	Cj0425		1.30899	0.000271005	4.77e-06
frdC	Cj0408	1.60276	1.30875	2.97e-07	3.48e-07
	Cj0122		1.29972	0.742577	5.26e-06
	Cj1522c		1.29386	5.53e-05	9.01e-07
dcuA	Cj0088	1.89839	1.29069	1.72e-06	1.16e-05
	Cj0529c		1.29061	0.0721002	1.59e-05
		1.04606	1.2864	0.00010448	5.04e-06
rep	Cj0451		1.28448	0.000223691	5.68e-07
			1.28093	0.0870296	0.000422181
flgC	Cj0527c		1.28073	0.00179426	1.25e-07
	Cj1721c		1.27895	0.0427869	0.000912411
	Cj0732		1.2781	0.00360027	2.99e-05
	Cj0170		1.27734	0.00546583	2.43e-05
corA	Cj0726c		1.27659	1.59e-05	1.08e-07
	Cj1492c		1.26317	0.000145987	7.4e-08
kdsA	Cj0384c		1.25907	1.59e-05	4.38e-07
	Cj0031		1.25835	1.99e-06	8.31e-08
cdtC	Cj0077c		1.2571	1.29e-05	2.25e-07
tmk	Cj0766c		1.25142	0.000100434	9.5e-07
	Cj1483c		1.25021	0.0386431	8.32e-06
	Cj1199		1.24416	0.100234	2.58e-05
	Cj0898		1.24346	2.62e-05	4.99e-07
			1.24188	0.788759	0.0172339
	Cj0177		1.2396	0.495228	0.000808469
acpP2	Cj1299		1.23617	0.0432305	6.28e-06
pseA	Cj1316c		1.2355	7.59e-06	7.13e-08
	Cj1608	1.00854	1.23424	7.1e-06	5.03e-07
	Cj0791c		1.23293	9.41e-05	1.21e-07
galU	Cj1536c		1.23261	0.000119212	3.16e-07
fliE	Cj0526c		1.22817	0.0151125	2.4e-07
	Cj0008		1.22526	0.00238833	2.86e-05
	Cj1621		1.2207	5.49e-05	9.61e-07
	Cj1060c		1.21644	0.00250794	2.46e-07
fliN	Cj0351	1.07838	1.2142	8.22e-05	9.14e-06
dccR	Cj1223c		1.21359	2.27e-05	4.91e-07
	Cj0736		1.21147	0.268438	0.00485379
selA	Cj1378		1.20697	0.000704673	1.5e-06
	Cj0510c		1.20029	0.0203703	1.28e-07
	Cj0719c	1.80859	1.19707	6.68e-05	0.000696008
cfbpB	Cj0174c		1.19615	0.00109361	7.7e-06
	Cj1459		1.19552	0.0415083	0.00026441
	Cj0248		1.18898	0.000249611	2.58e-07
npdA	Cj1050c		1.18396	1.89e-06	4.72e-08
	Cj0422c		1.1821	0.000452573	5.21e-06
	Cj0309c		1.18128	0.353184	0.000519827
folC	Cj1088c		1.17984	0.000992413	1.47e-05
	Cj1674		1.17742	4.35e-05	5.05e-07
	Cj0747		1.17537	0.412368	0.0211211
			1.17481	0.158698	0.000638818
fliD	Cj0548	1.15226	1.17247	5.24e-07	1.21e-07
ribH	Cj0383c		1.17167	9.83e-07	4.01e-08
ciaB	Cj0914c		1.17164	0.000597099	1.32e-07
	Cj0602c		1.16679	0.00259087	7.4e-06
	Cj1515c		1.1666	1.72e-05	7.19e-08
gatB	Cj1197c		1.16652	7.17e-06	1.58e-07
cipA	Cj0685c		1.16615	0.000302784	6.22e-08
glyS	Cj1234		1.16195	6.59e-06	5.17e-08
	Cj0399		1.1605	0.0123598	1.9e-06
	Cj0844c		1.15841	0.000847974	2.75e-05
neuB1	Cj1141		1.15758	2.23e-05	2.56e-08
	Cj0620		1.15547	0.0952217	0.000444393
purS	Cj0513		1.15496	0.00488704	4.42e-05
mfrE	Cj0439	1.15396	1.1534	0.0104342	0.00520637
	Cj0728		1.15174	0.0486424	0.000548149
pyrD	Cj0804		1.15092	0.00336255	7.53e-07
	Cj0158c		1.14824	0.00261342	2.87e-07
	Cj0975		1.1478	0.0563997	0.000882547
pglJ	Cj1127c		1.14011	0.0010416	8.45e-07
	Cj0605		1.13904	4.72e-05	2.16e-07
lgt	Cj0407		1.13512	6.47e-05	1.79e-07
hslV	Cj0663c	1.17799	1.13327	7.28e-05	4.1e-05
	Cj1086c		1.12902	0.000140243	1.85e-06
moeB	Cj1046c		1.12797	3.84e-06	4.12e-08
	Cj1300		1.127	3e-05	3.23e-07
gltX	Cj1288c		1.12669	0.000596259	4.81e-06
aspA	Cj0087	1.22993	1.12523	6.74e-07	4.46e-07
dcuB	Cj0671	1.0303	1.12179	5.23e-05	9.03e-06
	Cj0792		1.11896	0.00607752	0.000201127
pglE	Cj1121c		1.10914	0.000121116	1.12e-06
gltB	Cj0007		1.10597	0.831651	1.34e-05
tatC	Cj0578c		1.10531	0.00325866	1.77e-05
	Cj0653c		1.10413	0.000221908	1.81e-06
thiG	Cj1045c		1.103	1.79e-05	1.9e-06
	Cj0004c		1.09889	0.0048376	0.00104933
pldA	Cj1351		1.0982	0.725211	8.33e-05
	Cj0587		1.09676	0.633428	0.00305562
	Cj0406c		1.08911	0.0109597	2.35e-06
	Cj0022c		1.08809	0.0550129	1.2e-05
	Cj1534c		1.08779	0.646039	2.65e-05
	Cj0965c	1.523	1.08759	8.51e-05	0.000467847
serC	Cj0326		1.08749	0.000297582	1.1e-07
dcd	Cj1292		1.07714	0.000173004	1.97e-07
lspA	Cj0361	1.07968	1.07569	3.06e-06	6.07e-07
	Cj0135		1.07465	0.921723	0.000117517
	Cj1214c		1.07262	0.0408144	3.49e-07
	Cj0723c		1.06906	6.68e-05	3.3e-07
	Cj0681		1.06687	0.00298678	6.07e-06
flgS	Cj0793		1.06476	0.0668667	1.68e-05
cdtA	Cj0079c		1.06376	0.000530031	1.13e-07
pyrH	Cj1274c	1.02051	1.059	6.29e-06	2.2e-06
trpS	Cj0388		1.05642	1.59e-05	1.17e-07
dut	Cj1451		1.05601	0.0116886	9.91e-07
	Cj0310c		1.05257	0.134988	2.92e-05
feoB	Cj1398		1.05021	0.00437833	1.97e-06
	Cj0101		1.04573	0.0707878	1.33e-05
	Cj1589		1.04411	0.151336	2.17e-06
	Cj1022c		1.0429	0.000962783	0.000111265
	Cj1112c		1.04094	5.39e-05	2.82e-07
			1.034	0.500792	0.00102016
fliK	Cj0041	1.37523	1.03375	1.89e-06	4.04e-06
ftsY	Cj1206c		1.02852	7.87e-05	1.15e-07
pyrG	Cj0027	1.01189	1.02849	4.73e-06	1.87e-06
proA	Cj0558c		1.02842	4.69e-05	7.25e-07
birA	Cj0099	-1.39734	1.02463	0.00193821	0.000713678
	Cj1258		1.02211	0.00924795	1.2e-05
waaF	Cj1148		1.02113	0.142128	0.0131681
	Cj0364		1.0194	0.00380919	0.000985122
lolA	Cj0943		1.0139	0.0342721	1.16e-05
hydC	Cj1265c	1.09507		4.24e-07	3.59e-07
nhaA1	Cj1655c	1.01803		1.29e-05	1.1e-05
	Cj0935c	1.40187		7.77e-07	4.59e-06
glmM	Cj0360			1.11e-05	1.75e-06
	Cj0358	1.51401		1.22e-06	2.28e-05
		1.08555		0.00265816	0.0065721
		1.05561		0.0183564	0.0292657
moaE	Cj1518	1.13038		1.38e-05	4.35e-05
pgk	Cj1402c	1.14808		1.38e-05	0.000150236
napH	Cj0782	1.52191		0.000248174	0.0160707
	Cj0111	-1.679		5.06e-07	0.000104972
	Cj0651	-1.04454		0.000711855	0.00972564
	Cj0560	-1.7801		0.000165368	0.0161859
	Cj1006c	-1.02291		3.58e-06	4.12e-05
	Cj0030	-1.04958		0.00010967	0.000809723
	Cj0904c	-1.26471		0.00118725	0.00478764
	Cj1543	-1.0018		8.68e-05	7.61e-05
	Cj0920c	-1.01624		4.77e-06	3.53e-06
	Cj0646		-1.00131	0.000529378	2.71e-06
	Cj1209		-1.00663	0.000196523	1.62e-07
	Cj1477c		-1.02084	0.268654	3.04e-05
cynT	Cj0237		-1.02934	0.000653938	0.000139527
ftsH	Cj1116c	-1.00082	-1.02939	1.72e-06	4.95e-07
	Cj1371		-1.03729	9.65e-05	3.85e-07
plsC	Cj0516	-1.09652	-1.03805	8.15e-05	2.03e-05
		-1.31453	-1.03998	0.0359174	0.0455675
rpsR	Cj1072	-1.37531	-1.04237	5.59e-07	7.22e-07
	Cj1069		-1.04338	0.00147307	5.2e-05
	Cj0888c		-1.04599	0.000128004	4.68e-06
livG	Cj1015c		-1.04657	0.000749012	1.74e-05
pebC	Cj0922c	-1.70978	-1.04793	1.53e-06	1.14e-05
	Cj0302c		-1.04983	0.633079	0.007284
gyrB	Cj0003		-1.0502	2.51e-05	1.38e-07
	Cj1227c		-1.05095	0.00336255	3.32e-07
kfiD	Cj1441c		-1.05182	7.08e-05	5.65e-07
hypA	Cj0627		-1.05198	0.915997	0.000876113
lpxK	Cj0811		-1.05411	0.0672258	3.18e-06
neuC2	Cj1328		-1.05622	0.000541776	4.18e-05
	Cj1245c	-1.31959	-1.07919	1.96e-05	1.27e-05
iamA	Cj1647		-1.0804	0.00376101	0.00038013
mrdB	Cj1282		-1.08066	0.00358886	3.19e-06
ubiD	Cj0546		-1.08807	0.000424004	4.77e-07
putA	Cj1503c	-1.49575	-1.08853	1.77e-06	5.3e-06
alaS	Cj0506		-1.09261	0.0835472	4.39e-07
uvrA	Cj0342c		-1.09285	1.05e-05	3.94e-07
miaB	Cj0458c		-1.09863	3.15e-06	9.52e-08
aroE	Cj0405		-1.09952	0.0011657	2.07e-06
	Cj0519		-1.10072	0.00966998	2.35e-06
rpmG	Cj0471		-1.11036	0.00110639	7.39e-06
dsbI	Cj0017c		-1.11855	0.00660254	5.68e-06
livH	Cj1017c		-1.11879	0.000965184	1.25e-05
recR	Cj1263		-1.12218	0.0312597	0.00464642
	Cj0903c	-1.01458	-1.12635	3.08e-06	5.7e-07
	Cj1343c		-1.12667	0.000177297	8.72e-06
	Cj0189c		-1.12764	0.000711855	3.93e-06
	Cj0590		-1.1282	0.118591	0.00142914
	Cj1020c		-1.13866	0.0608169	0.000250148
	Cj1344c		-1.15174	0.0388482	1.12e-05
ispH	Cj0894c		-1.159	1.25e-05	5.68e-07
	Cj0294	-1.1535	-1.15987	2.52e-05	3.68e-06
purU	Cj0790		-1.16311	0.000142625	3.16e-07
	Cj0515	-1.23971	-1.16765	7.4e-06	1.73e-06
rplR	Cj1691c		-1.17302	0.00710143	3.5e-06
ktrB	Cj1283	-1.06776	-1.17629	0.000173004	1.79e-05
	Cj0126c		-1.17805	0.00707014	6.45e-05
	Cj1420c		-1.18011	0.000582255	8.96e-08
pfs	Cj0117		-1.18025	0.00119083	1.52e-06
	Cj1418c		-1.18451	9.72e-06	5.65e-07
clpA	Cj1108		-1.18966	6.29e-06	1.27e-07
guaA	Cj1248		-1.19921	0.00695931	3.37e-07
			-1.19971	0.0150604	1.21e-05
exbB3	Cj0109		-1.20015	0.00290333	2.12e-06
livK	Cj1018c		-1.2009	0.000629734	1.1e-05
rpiB	Cj0925		-1.20426	0.115356	1.87e-05
			-1.20554	0.000579291	2.2e-06
	Cj1325		-1.20573	0.0019822	3.81e-06
	Cj1025c	-1.1517	-1.20617	0.00242579	0.000669831
ppi	Cj1171c		-1.21513	0.000963067	2.05e-06
	Cj0182	-1.32353	-1.21901	3.89e-06	1.85e-06
	Cj0683		-1.21997	0.0210991	0.00124442
	Cj0648		-1.22891	0.325435	0.000244631
amaA	Cj1363	-1.22951	-1.24085	9.37e-06	1.28e-06
atpA	Cj0105		-1.24221	0.018031	5.45e-06
argD	Cj0227	-1.5651	-1.24851	1.35e-05	7.77e-06
	Cj0541	-1.00672	-1.24973	3.58e-05	1.82e-06
kpsC	Cj1414c	-1.24912	-1.25228	8.23e-06	1.45e-06
neuB2	Cj1327		-1.25234	6.14e-05	1.61e-06
bioC	Cj0304c		-1.25274	0.713969	1.22e-05
	Cj1122c		-1.25413	0.202955	0.000834155
	Cj1368		-1.25941	0.921723	2.74e-08
metK	Cj1096c		-1.26031	0.477031	6.52e-06
mfd	Cj1085c	-1.08755	-1.26109	9.57e-06	8.13e-07
	Cj0156c		-1.26348	0.725546	0.00021952
ccoN	Cj1490c		-1.26587	0.958545	1.89e-06
	Cj1372		-1.27299	6.75e-05	1.33e-06
infC	Cj0207		-1.28442	0.00052764	2.36e-06
	Cj0834c		-1.29131	1.17e-05	8.97e-08
	Cj1482c	-1.42512	-1.29219	4.05e-05	1.21e-05
	Cj0190c	-1.01351	-1.29586	9.04e-05	3.3e-06
rbn	Cj1212c		-1.29968	0.00761003	4.46e-05
	Cj0120	-1.35529	-1.30215	0.00396505	0.00191546
	Cj1419c		-1.3046	4.06e-06	9.92e-08
	Cj0232c		-1.30757	0.0416835	0.000357536
livF	Cj1014c		-1.30946	9.4e-05	2.41e-07
	Cj0038c	-1.34685	-1.31089	0.00635643	0.00313555
	Cj0414		-1.31658	0.0953654	3.39e-05
hemA	Cj0542		-1.31712	5.01e-05	7.7e-07
accC	Cj1290c		-1.32806	0.888324	6.73e-07
	Cj0962		-1.33612	0.616827	2.2e-05
waaV	Cj1146c		-1.33651	0.060966	6.96e-06
	Cj0660c		-1.34862	0.0120607	0.000490434
lon	Cj1073c		-1.35431	1.57e-05	2.27e-08
	Cj1101	-1.2773	-1.35642	3.19e-06	2.71e-07
murI	Cj1652c	-1.04213	-1.35932	0.000165368	5.62e-06
	Cj1089c	-1.0406	-1.35986	0.000277202	1.09e-05
petC	Cj1184c		-1.37518	0.0264564	4.95e-06
	Cj1633		-1.3892	0.000144002	3.54e-07
	Cj0694		-1.3911	0.000154707	5.26e-07
	Cj0705		-1.39846	0.000268733	2.8e-07
	Cj0241c		-1.40424	0.00607846	2.17e-05
	Cj1340c		-1.40864	0.00312322	2.88e-06
	Cj1484c		-1.41472	0.188308	1.62e-05
rpsH	Cj1693c		-1.41603	0.0101718	3.58e-06
			-1.42096	2.67e-06	4.89e-08
	Cj1168c	-1.19834	-1.43007	0.00123839	0.000139977
pnp	Cj1253		-1.43317	1.53e-06	1.63e-08
fliR	Cj1179c	-1.69029	-1.43677	6.28e-05	3.26e-05
atpH	Cj0104		-1.43818	0.339281	0.000845631
livM	Cj1016c	-1.04691	-1.44259	9.32e-05	2.54e-06
serA	Cj0891c		-1.44578	2.64e-06	2.38e-08
acpP	Cj0441		-1.4492	0.220557	0.000104972
	Cj0355c		-1.44949	2.55e-05	3.52e-07
ftsA	Cj0695	-1.01442	-1.4519	9.29e-06	2.06e-07
	Cj0948c	-1.10862	-1.45726	1.72e-05	4.52e-07
	Cj0208	-1.66308	-1.45921	2.36e-05	7.09e-06
	Cj1226c		-1.46058	9.41e-05	7.3e-08
pbpC	Cj0652	-1.28792	-1.46139	1.72e-06	9.73e-08
	Cj0777		-1.46604	0.000523732	4.18e-06
dapD	Cj1605c		-1.46923	0.0323166	1.72e-06
tlyA	Cj0588		-1.47625	0.000608698	1.25e-05
			-1.47838	0.00239882	6.91e-06
bioF	Cj0306c		-1.479	0.0232486	8.2e-08
tilS	Cj1453c		-1.4864	0.000182399	2.47e-06
	Cj0168c		-1.48673	0.452856	3.61e-05
			-1.4912	0.00147307	3.18e-06
			-1.49378	0.00362146	1.26e-06
rpsS	Cj1703c	-1.03774	-1.49537	4.25e-05	6.83e-07
	Cj0331c	-1.06209	-1.50349	1.94e-06	3.39e-08
			-1.5165	0.00102585	2.5e-06
	Cj0566	-1.27051	-1.52352	0.00435855	0.000613299
lepA	Cj1030c		-1.52566	9.74e-05	1.93e-08
trpE	Cj0345	-1.54916	-1.53197	0.000899529	0.000218379
cstA	Cj0917c	-1.88733	-1.53212	1.05e-05	6.97e-06
	Cj1442c	-1.37632	-1.5344	1.54e-05	1.45e-06
	Cj0495	-1.20553	-1.53494	0.00631238	0.000673387
	Cj1388	-1.96883	-1.5351	2.15e-07	9.97e-08
dgkA	Cj0257	-1.18905	-1.53782	3.7e-05	1.18e-06
	Cj0415		-1.5401	0.0076219	7.4e-05
dnaX	Cj1157	-1.2524	-1.55145	2.85e-07	9.21e-09
lepP	Cj0856	-1.16107	-1.56961	9.08e-07	1.93e-08
accA	Cj0443		-1.57442	0.421274	4.01e-07
thrS	Cj0206		-1.58077	0.000633725	3.09e-08
ctsD	Cj1474c	-1.38578	-1.59149	6.33e-05	4.57e-06
iamB	Cj1646		-1.60565	0.00362267	2.81e-07
	Cj1472c	-1.63744	-1.60984	0.000567158	0.000176532
	Cj0832c	-1.07806	-1.62064	4.67e-06	6.52e-08
			-1.62673	0.0819992	0.0060987
	Cj0258		-1.62746	0.202955	0.000330543
truA	Cj0827		-1.63625	0.123143	0.00150524
cjaA	Cj0982c	-1.50308	-1.63741	1.35e-05	2.84e-06
uppP	Cj0205		-1.64417	0.113608	3.74e-08
	Cj0601c		-1.64613	7.04e-05	3.49e-08
rpsE	Cj1690c		-1.64756	0.0157164	1.17e-06
pseE	Cj1337		-1.65049	1.57e-05	3.28e-08
rdxA	Cj1066		-1.65784	0.210801	5.93e-05
hupB	Cj0913c		-1.66257	0.000369517	5.22e-08
	Cj0123c	-1.57744	-1.6633	0.00027219	4.05e-05
accD	Cj0127c		-1.67118	0.0910179	1.91e-07
cydB	Cj0082		-1.6767	0.00140809	2.88e-06
	Cj1709c	-1.10277	-1.6826	0.000177205	2.52e-06
fabD	Cj0116		-1.6833	0.0145128	4.7e-08
	Cj0090		-1.68422	2.67e-05	1.3e-08
	Cj0139	-1.06988	-1.68487	1.59e-05	1.92e-07
	Cj0635	-2.01285	-1.69084	1.65e-05	7e-06
	Cj0250c		-1.7004	0.000541776	1.54e-07
	Cj0599		-1.70052	0.0011657	6.63e-07
ftsK	Cj0886c	-1.08313	-1.70794	5.59e-07	6.31e-09
	Cj0267c		-1.71092	0.00631238	5.16e-05
livJ	Cj1019c	-1.22788	-1.71111	1.7e-06	3.74e-08
	Cj1038	-1.28466	-1.71471	3.01e-05	7.83e-07
rplN	Cj1697c		-1.71925	0.00788435	1.28e-05
nrfH	Cj1358c		-1.72106	0.000372291	1.22e-05
rplP	Cj1700c		-1.72866	0.000383524	1.72e-06
		-1.32407	-1.73065	0.000175677	6.97e-06
	Cj0879c		-1.73813	0.448604	0.0573398
rpmB	Cj0450c	-1.58575	-1.74212	0.00111825	0.000250657
gidA	Cj1188c	-1.35283	-1.74532	5.59e-07	1.63e-08
	Cj0963		-1.74595	0.0102798	1.25e-05
	Cj1174		-1.75104	0.597747	0.0229653
	Cj0230c	-1.36383	-1.75523	2.15e-07	5.54e-09
	Cj1666c		-1.75717	0.00586417	1.84e-07
	Cj0091		-1.75748	1.02e-06	3.45e-09
argB	Cj0226	-2.27194	-1.7627	7.61e-06	3.36e-06
	Cj0598		-1.77153	0.000393241	2.89e-07
rplF	Cj1692c		-1.77618	6.91e-06	1.52e-08
	Cj0118		-1.78819	8.14e-06	1.72e-08
tkt	Cj1645		-1.78869	3.89e-06	1.84e-08
	Cj0204	-1.08871	-1.7948	2.38e-05	1.98e-07
rho	Cj1156	-1.16916	-1.80108	1.13e-06	1.4e-08
	Cj0280		-1.80671	0.485752	0.016942
atpD	Cj0107	-1.01506	-1.80979	4.18e-06	2.09e-08
	Cj0520		-1.81694	0.00361406	3.14e-06
	Cj1013c		-1.81871	1.88e-06	6.85e-09
	Cj0819		-1.82074	0.373789	0.063277
	Cj1373	-1.88255	-1.82134	1.01e-05	1.72e-06
hisG	Cj1597		-1.82488	0.00840616	1e-08
ligA	Cj0586	-1.39212	-1.82955	6.52e-06	2.04e-07
rplE	Cj1695c		-1.83126	0.000113531	2.22e-07
secY	Cj1688c		-1.8348	0.00345501	3.16e-06
kpsM	Cj1448c		-1.85103	0.000110254	4.12e-08
rpoD	Cj1001	-1.39697	-1.85146	6.95e-07	2.17e-08
	Cj0133		-1.85412	0.0523162	1.89e-06
rpsF	Cj1070	-1.45598	-1.8634	4.6e-06	2.38e-07
rpsI	Cj1479c		-1.86722	0.00100517	1.4e-06
	Cj0906c		-1.86959	6.02e-05	2.53e-08
	Cj1421c	-1.22085	-1.87311	2.2e-06	2.65e-08
	Cj0129c	-1.13695	-1.87802	1.88e-06	1.55e-08
ffh	Cj0709		-1.87886	8.19e-07	1.95e-09
rpoC	Cj0479		-1.89271	7.59e-06	2.3e-08
	Cj0121		-1.89889	0.000749963	1.82e-06
mrsA	Cj0637c		-1.9042	0.000711855	3.08e-07
	Cj0701		-1.90619	4.41e-05	6.85e-09
	Cj0706	-1.13225	-1.90972	4.25e-06	3.04e-08
exbD3	Cj0110		-1.91175	0.00569183	3.5e-06
folD	Cj0855		-1.92006	0.000394079	8.95e-07
accB	Cj1291c		-1.9284	0.0386381	1.78e-07
hemD	Cj1080c	-1.32328	-1.9301	4.26e-05	7.25e-07
	Cj0119	-1.17464	-1.94159	0.000785959	1.02e-05
	Cj0260c		-1.94716	0.693642	0.0343114
ndk	Cj0332c	-1.31196	-1.95163	2.65e-06	4.02e-08
ilvC	Cj0632		-1.95208	0.000560322	9.83e-08
cgb	Cj1586	-1.12201	-1.95425	0.00365116	5.1e-05
	Cj0949c	-1.01339	-1.95625	1.65e-05	5.03e-08
	Cj0256	-1.81936	-1.95899	1.03e-06	9.06e-08
rplV	Cj1702c	-1.39868	-1.97622	1.27e-06	2.34e-08
dprA	Cj0634	-1.29366	-1.98072	0.00012674	1.96e-06
thrB	Cj0134	-1.5553	-1.98673	6.1e-05	2.41e-06
	Cj1252	-1.47954	-1.99282	1.07e-06	2.43e-08
	Cj1172c		-2.00673	0.000142299	5.06e-08
rplK	Cj0474	-1.63428	-2.01215	1.72e-06	1.02e-07
	Cj0911		-2.01755	0.856819	0.0406188
dnaJ	Cj1260c	-1.14631	-2.01842	4.73e-06	2.53e-08
mrp	Cj1606c		-2.02788	0.00146511	1.24e-08
murG	Cj1039	-1.42037	-2.02884	3.65e-06	5.87e-08
cydA	Cj0081		-2.03974	0.559969	0.000824445
	Cj0128c	-1.13715	-2.04207	0.000440391	3.05e-06
	Cj0124c	-1.31894	-2.04679	3.8e-06	4.12e-08
	Cj0395c		-2.05222	0.717251	0.00286267
pyrC	Cj0259	-1.37087	-2.06619	5.13e-07	6.31e-09
	Cj0167c		-2.07425	0.00297304	1.75e-06
htpG	Cj0518		-2.0769	8.23e-06	1.09e-08
dapB	Cj0197c		-2.07727	0.161737	2.02e-08
ruvC	Cj1731c		-2.09128	0.000670952	1.76e-06
			-2.09149	0.000215566	2.43e-07
ssb	Cj1071	-2.23665	-2.09492	5.61e-07	1.43e-07
	Cj0262c		-2.10874	0.00264337	9.27e-08
	Cj0092		-2.11405	5.84e-06	5.43e-09
fmt	Cj0098	-1.28851	-2.11578	4.49e-05	4.01e-07
trmD	Cj0713	-2.4217	-2.13894	5.74e-06	1.2e-06
	Cj0140	-1.29959	-2.14134	4.6e-06	3.76e-08
		-1.48953	-2.14571	0.00227704	0.000103589
surE	Cj0293	-1.48731	-2.14839	0.000127381	2.84e-06
	Cj1713	-1.9001	-2.15385	7.85e-06	4.99e-07
fabF	Cj0442		-2.15566	0.00170025	2.19e-08
		-1.5999	-2.16648	0.000177205	7.02e-06
	Cj0915		-2.2091	0.000550883	2.11e-07
	Cj0313	-1.8339	-2.22828	6.02e-05	3.18e-06
secD	Cj1093c		-2.23082	4.05e-05	2.41e-08
rpsT	Cj1611	-1.95039	-2.24085	3.31e-07	1.91e-08
	Cj1173		-2.24235	0.124012	2.48e-06
gyrA	Cj1027c	-1.25101	-2.257	7.02e-07	3.68e-09
	Cj0584	-1.49351	-2.27975	0.0011141	2.85e-05
rplU	Cj0094		-2.28131	0.00020965	1.39e-09
tolB	Cj0112	-1.6893	-2.28696	2.76e-06	7.97e-08
	Cj0089		-2.29161	0.00729294	3.96e-07
	Cj0645	-1.43244	-2.29431	8.42e-07	8.26e-09
purH	Cj0953c		-2.30768	2.88e-05	2.79e-08
purL	Cj0955	-1.3058	-2.31121	4.18e-06	2.36e-08
mreB	Cj0276	-1.29717	-2.31191	1.31e-06	6.99e-09
	Cj0983	-1.13329	-2.31785	3.19e-06	7.23e-09
maf	Cj0507		-2.32133	0.367016	1.06e-06
flhA	Cj0882c	-1.83023	-2.35631	1.53e-07	4.4e-09
mreC	Cj0277	-1.3474	-2.3603	4.4e-05	3.2e-07
murD	Cj0432c	-1.46708	-2.38224	1.72e-06	1.63e-08
	Cj0621	-1.0901	-2.39008	0.00186557	5.14e-06
ksgA	Cj1711c	-1.44009	-2.39836	2.64e-05	2.56e-07
	Cj0947c	-1.35886	-2.39901	1.64e-06	1.06e-08
	Cj1712	-1.33706	-2.40083	0.00170344	2.03e-05
fabH	Cj0328c	-1.28355	-2.4069	6.75e-05	3.37e-07
	Cj0093	-2.37709	-2.42271	7.1e-06	8.06e-07
rplL	Cj0477	-1.71797	-2.42892	3.92e-06	9.2e-08
mraY	Cj0433c		-2.42908	0.0314565	8.34e-09
atpE	Cj0936		-2.43807	0.00133966	2.55e-07
	Cj1079		-2.45301	0.123479	0.0253322
efp	Cj0551		-2.45379	0.000225728	3.73e-09
	Cj0184c	-1.62811	-2.45789	0.0364318	0.00416584
rplA	Cj0475	-1.8862	-2.45858	3.26e-07	1.09e-08
		-1.86725	-2.46184	3.39e-06	9.84e-08
rpsC	Cj1701c	-1.38909	-2.5009	1.35e-06	6.91e-09
fabZ	Cj0273		-2.54191	0.000118678	1.89e-09
	Cj0711	-1.59265	-2.54243	0.000677781	1.38e-05
	Cj0125c	-1.19983	-2.54625	0.00030786	9.23e-07
	Cj0295	-2.0994	-2.55087	6.75e-05	5.25e-06
nusG	Cj0473	-1.77506	-2.56472	1.77e-06	3.36e-08
rpsP	Cj0710	-2.18481	-2.57402	9.57e-06	6.62e-07
petB	Cj1185c		-2.57655	0.000357224	5.86e-08
ruvB	Cj1362		-2.58784	6.31e-05	2.38e-09
	Cj0375		-2.59018	0.022967	8.25e-07
fdxB	Cj0354c		-2.59258	0.146025	1.63e-07
	Cj0600	-1.52315	-2.62746	0.000124288	1.21e-06
rplQ	Cj1596	-2.33751	-2.63305	7.11e-08	3.19e-09
folP	Cj0585	-2.19277	-2.63902	1.24e-06	4.67e-08
	Cj0067		-2.64825	0.000132796	1.6e-08
trmE	Cj0956c	-1.57992	-2.69665	3.39e-05	3.3e-07
ilvE	Cj0269c		-2.70039	8.04e-06	3.91e-09
	Cj0268c	-1.25207	-2.72415	2.09e-06	3.91e-09
tuf	Cj0470	-1.76658	-2.72744	8.17e-07	9.74e-09
rplJ	Cj0476	-2.37572	-2.72996	2.15e-07	1.4e-08
	Cj0957c	-1.52477	-2.74564	5.59e-07	3.99e-09
	Cj0085c		-2.75184	5.19e-05	1.21e-08
	Cj0628		-2.7555	0.000308806	6.79e-09
trmA	Cj0831c	-1.25793	-2.75579	0.0023059	1.3e-05
infA	Cj1590	-1.05187	-2.77937	4.89e-05	2.76e-08
	Cj0380c		-2.802	0.00112408	6.84e-07
	Cj0186c	-1.19877	-2.81261	0.000147396	2.87e-07
clpX	Cj0275	-1.80636	-2.81578	1.05e-07	1.42e-09
	Cj0959c	-1.37334	-2.82051	0.00483234	3.09e-05
	Cj0883c		-2.8317	0.629933	1.05e-07
purB	Cj0023		-2.83993	7.1e-06	3.19e-09
rplW	Cj1705c	-1.62811	-2.84935	1.05e-06	8.8e-09
	Cj0964	-1.18895	-2.87569	3.1e-06	5.03e-09
nrdA	Cj0024	-1.60443	-2.89719	2.15e-07	1.39e-09
tal	Cj0281c	-2.17151	-2.9433	3.56e-08	1.27e-09
mutY	Cj1620c		-2.94923	7.87e-05	2.79e-08
	Cj1215	-1.54401	-2.98436	2.4e-07	1.42e-09
nusA	Cj0460	-1.81444	-2.99239	1.97e-07	1.95e-09
typA	Cj0039c	-2.24005	-2.99736	6.2e-08	1.42e-09
plsX	Cj0329c	-1.88089	-3.00649	6.61e-07	8.22e-09
rpsB	Cj1182c	-1.96754	-3.02344	2.4e-07	3.31e-09
	Cj0225	-2.99902	-3.04201	1.05e-06	9.66e-08
	Cj0353c	-2.08653	-3.05052	1.05e-07	1.95e-09
rplD	Cj1706c	-2.10848	-3.0616	2.76e-07	5.31e-09
rpsG	Cj0492	-1.98665	-3.06495	2.15e-07	3.19e-09
rplM	Cj1480c	-1.37053	-3.10934	3.98e-06	8.11e-09
	Cj1374c		-3.1111	0.000951338	5.41e-08
fusA	Cj0493	-2.03889	-3.11644	2.85e-07	3.91e-09
rpoB	Cj0478	-1.88071	-3.12431	1.05e-07	1.27e-09
hemH	Cj0503c	-2.52296	-3.13867	4.02e-07	1.35e-08
	Cj1191c		-3.14617	0.000191827	2.67e-08
argC	Cj0224	-2.27292	-3.16104	4.06e-06	1.19e-07
lpxA	Cj0274	-1.578	-3.17969	1.26e-06	6e-09
	Cj0633	-2.06154	-3.18308	1.72e-05	3.3e-07
rplS	Cj0714	-1.73802	-3.22656	6.59e-06	3.57e-08
rplT	Cj0245	-2.13205	-3.23322	4.15e-07	6.85e-09
	Cj1710c	-1.44784	-3.2543	8.03e-06	1.49e-08
exoA	Cj0255c	-1.77179	-3.27479	2.35e-05	2.09e-07
	Cj1180c	-1.69023	-3.28211	4.49e-05	3.04e-07
tsf	Cj1181c	-2.28315	-3.3218	1.18e-07	2.19e-09
rplB	Cj1704c	-2.28023	-3.3407	3.15e-07	5.54e-09
	Cj0984	-2.07117	-3.34254	4.07e-06	6.52e-08
prfA	Cj1612	-3.17348	-3.49005	1.72e-06	1.58e-07
kdtA	Cj0707	-2.83903	-3.52284	2.71e-06	1.28e-07
rplC	Cj1707c	-2.3061	-3.52816	3.28e-07	5.44e-09
pth	Cj0312	-1.55161	-3.53411	8.06e-05	2.84e-07
petA	Cj1186c		-3.55875	0.033937	1.02e-07
	Cj0631c	-1.97376	-3.5656	2.93e-07	3.4e-09
	Cj0958c	-2.09072	-3.58484	1.05e-07	1.39e-09
rpoA	Cj1595	-2.72709	-3.59621	6.63e-09	8.58e-10
			-3.70507	0.110083	0.0130428
rpsJ	Cj1708c	-2.65909	-3.70834	4.23e-08	1.27e-09
	Cj1324		-3.88305	0.0001129	3.91e-09
	Cj1501	-1.91621	-3.88931	0.00304087	5.75e-05
omp50	Cj1170c	-2.09791	-3.9613	1.27e-07	1.27e-09
	Cj0154c	-2.70432	-3.98944	1.78e-06	4.88e-08
	Cj0504c	-2.64641	-4.05109	4.4e-07	9.74e-09
	Cj0946	-2.49871	-4.12218	2.85e-07	5.86e-09
ktrA	Cj1284	-3.00955	-4.14188	1.53e-07	5.12e-09
rpsL	Cj0491	-2.03763	-4.2754	5.59e-07	1.95e-09
rpsM	Cj1592	-2.68713	-4.33686	3.5e-08	1.27e-09
rpmJ	Cj1591	-1.77692	-4.34242	1.53e-07	1.27e-09
rpsD	Cj1594	-3.17641	-4.36422	1.95e-08	1.27e-09
rpsK	Cj1593	-3.08307	-4.46521	8.7e-08	1.95e-09
	Cj1500	-3.38981	-4.59804	1.05e-07	3.91e-09
	Cj0505c	-2.19746	-4.62362	1.03e-06	1.09e-08
rnpA	Cj0960c	-1.03748	-4.66242	0.000240325	3.28e-08
rpmI	Cj0244	-1.85275	-4.69935	3.26e-07	1.42e-09
rimM	Cj0712	-2.93669	-4.87962	4.02e-07	1.13e-08
rpmE	Cj0155c	-2.15714	-4.9083	1.98e-06	1.72e-08
ung	Cj0086c	1.13546		3.96e-05	0.182307
napG	Cj0781	1.05866		0.000703515	0.633191
	Cj1720	1.01696		6.02e-05	0.79992
	counts	365	770

## Sheet: p<0.01 FC >4 
Locus	Locus tag	Protein names	log2Ratio.T1	log2Ratio.T2	adj.p.value.T1	adj.p.value.T2
	Cj1384c	hypothetical protein Cj1384c		8.46446	0.749723	3.3e-07
hrcA	Cj0757	heat-inducible transcription repressor	5.27386	7.31865	1.18e-07	6.09e-09
katA	Cj1385	Catalase (EC 1.11.1.6)	3.00479	6.8051	4.3e-06	5.31e-09
groES	Cj1220	10 kDa chaperonin (GroES protein) (Protein Cpn10)	3.27128	6.08068	8.7e-08	1.27e-09
grpE	Cj0758	Protein GrpE (HSP-70 cofactor)	5.09598	5.57182	9.19e-09	1.27e-09
exbB2	Cj1628	Putative exbB/tolQ family transport protein		5.16608	0.00616796	3.09e-08
dsbA2	Cj0864	periplasmic protein	2.28609	5.02079	5.4e-07	1.27e-09
	Cj1386	ankyrin repeat-containing protein		4.90585	0.00368063	2.71e-07
rpoZ	Cj1273	Putative uncharacterized protein		4.50501	0.000427808	1.93e-08
	Cj0900c	hypothetical protein Cj0900c		4.39032	0.178506	4.64e-05
clpB	Cj0509c	Chaperone protein ClpB	3.21902	4.3254	9.03e-08	3.91e-09
chuA	Cj1614	Haemin uptake system outer membrane receptor		4.16419	0.0180779	1.95e-07
	Cj0724	hypothetical protein Cj0724		4.11969	0.378833	0.0219236
flgM	Cj1464	Putative uncharacterized protein flgM		4.01827	4.39e-06	6.79e-09
	Cj1465	hypothetical protein Cj1465		3.93026	0.00362267	3.48e-08
	Cj0989	membrane protein	2.20029	3.91972	0.0947794	0.00270298
	Cj0735	periplasmic protein		3.84257	0.689292	3.84e-07
	Cj1631c	hypothetical protein Cj1631c	2.49785	3.74378	1.31e-06	1.27e-08
	Cj0859c	hypothetical protein Cj0859c	2.41355	3.72792	5.48e-07	5.54e-09
cbpA	Cj1229	Putative curved-DNA binding protein		3.69953	3.34e-06	6.88e-09
	Cj1513c	hypothetical protein Cj1513c		3.61583	0.000258477	1.45e-08
	Cj0561c	periplasmic protein		3.60977	2.76e-07	1.27e-09
	Cj0253	hypothetical protein Cj0253		3.60207	0.0100656	2.19e-06
	Cj1656c	hypothetical protein Cj1656c		3.41023	0.0210991	2.41e-06
tonB3	Cj0753c	TonB transport protein		3.28304	5.92e-06	1.56e-08
	Cj1004	periplasmic protein		3.1138	0.645679	1.31e-07
dnaK	Cj0759	Chaperone protein DnaK (HSP70) (Heat shock 70 kDa protein) (Heat shock protein 70)	3.07747	3.08696	1.05e-07	2.3e-08
	Cj0265c	cytochrome C-type heme-binding protein	2.78662	3.07122	1.32e-06	2.48e-07
pstS	Cj0613	Putative periplasmic phosphate binding protein		3.04605	0.0131189	2.07e-08
fliQ	Cj1675	Flagellar biosynthetic protein		3.01625	0.0461189	6.17e-07
	Cj0839c	hypothetical protein Cj0839c		3.00446	0.141797	6.15e-05
	Cj0045c	iron-binding protein	2.19707	2.98558	5.04e-07	8e-09
tatA	Cj1176c	Sec-independent protein translocase protein TatA		2.98233	8.95e-05	9.4e-09
gltA	Cj1682c	Citrate synthase		2.95148	8.42e-07	3.33e-09
	Cj1036c	hypothetical protein Cj1036c		2.94623	0.000337256	1.86e-07
thiC	Cj0453	Phosphomethylpyrimidine synthase (EC 4.1.99.17) (Hydroxymethylpyrimidine phosphate synthase) (HMP-P synthase) (HMP-phosphate synthase) (HMPP synthase) (Thiamine biosynthesis protein ThiC)	2.87626	2.93568	6.63e-09	1.27e-09
	Cj1687	efflux protein		2.91471	4.57e-06	1.62e-08
	Cj0945c	ATP-dependent DNA helicase		2.88853	1.03e-06	1.95e-09
	Cj1397	ferrous iron transport protein		2.87908	0.0316379	9.66e-08
	Cj0591c	lipoprotein		2.87751	0.850847	0.00430677
hspR	Cj1230	Heat shock transcriptional regulator		2.87255	3.06e-06	1.35e-08
	Cj0573	GatB/Yqey family protein		2.87104	8.09e-07	3.19e-09
	Cj1450	ATP/GTP-binding protein		2.85126	3.99e-06	8e-09
				2.84556	5.79e-06	5.87e-08
	Cj0199c	periplasmic protein		2.80869	2.2e-06	1.79e-08
	Cj1671c	hypothetical protein Cj1671c		2.79881	0.00219803	1.42e-06
ldh	Cj1167	L-lactate dehydrogenase (EC 1.1.1.27)		2.7962	1.05e-07	1.95e-09
	Cj0954c	DnaJ-like protein		2.78732	1.98e-06	1.42e-09
	Cj0200c	periplasmic protein		2.77456	0.611185	6.34e-08
csrA	Cj1103	Carbon storage regulator homolog		2.77372	0.199532	4.77e-06
	Cj1348c	hypothetical protein Cj1348c		2.76346	3.64e-05	1.42e-09
glnA	Cj0699c	Glutamine synthetase (EC 6.3.1.2)		2.75999	7.63e-07	3.13e-08
	Cj0818	lipoprotein		2.75062	0.575532	3.24e-06
mobB	Cj0841c	Putative molybdopterin-guanine dinucleotide biosynthesis protein		2.74487	0.00309106	1.15e-08
	Cj0851c	integral membrane protein		2.73803	1.77e-06	3.19e-09
				2.73411	0.000743941	1.54e-07
	Cj0379c	sulfoxide reductase catalytic subunit		2.7261	6.85e-06	5.67e-08
rpmF	Cj0330c	50S ribosomal protein L32		2.71567	0.494435	3.92e-06
	Cj1468	integral membrane protein		2.68561	0.39558	4.87e-08
				2.6761	0.00011158	1.47e-08
flaG	Cj0547	Flagellar protein		2.6587	1.33e-06	5.44e-09
	Cj1575c	hypothetical protein Cj1575c		2.65383	6.74e-06	3.63e-08
	Cj0459c	hypothetical protein Cj0459c		2.65234	0.010308	3.55e-07
	Cj0044c	hypothetical protein Cj0044c		2.60001	5.48e-07	1.24e-08
	Cj0787	hypothetical protein Cj0787		2.56748	0.00100092	1.19e-07
	Cj0417	hypothetical protein Cj0417		2.55507	0.00221033	4.38e-09
	Cj0552	membrane protein		2.55006	2.66e-05	1.55e-08
	Cj0419	histidine triad (HIT) family protein		2.52984	3.84e-06	4.99e-08
	Cj0977	hypothetical protein Cj0977		2.52589	0.000218037	2.94e-06
	Cj0604	polyphosphate kinase		2.5164	5.59e-07	1.39e-09
				2.45307	0.0281331	5.59e-06
	Cj0480c	transcriptional regulator		2.42657	0.00964308	5.64e-07
nuoK	Cj1569c	NADH-quinone oxidoreductase subunit K (EC 1.6.99.5) (NADH dehydrogenase I subunit K) (NDH-1 subunit K)		2.41781	0.00123464	2.41e-06
	Cj0667	S4 domain-containing protein		2.40945	0.000301053	1.72e-06
rpmH	Cj0961c	50S ribosomal protein L34		2.39734	0.795642	0.00586319
	Cj0270	tautomerase family protein		2.39307	7.26e-06	9.64e-09
ahpC	Cj0334	Alkyl hydroperoxide reductase (EC 3.4.-.-)		2.38639	0.000116003	4.14e-06
coaE	Cj1530	Dephospho-CoA kinase (EC 2.7.1.24) (Dephosphocoenzyme A kinase)		2.38132	0.0308713	5.81e-06
	Cj1138	glycosyltransferase		2.37758	0.000216391	2.3e-08
	Cj1356c	integral membrane protein		2.37659	0.000292882	1.15e-08
hypC	Cj0624	Hydrogenase isoenzymes formation protein		2.36825	5.41e-05	2.33e-07
	Cj1057c	hypothetical protein Cj1057c		2.36505	0.0244265	5.68e-06
perR	Cj0322	Peroxide stress regulator	2.24964	2.35418	1.05e-07	1.35e-08
pseG	Cj1312	UDP-2,4-diacetamido-2,4,6-trideoxy-beta-L-altropyranose hydrolase (EC 3.6.1.57) (Pseudaminic acid biosynthesis protein G)		2.33989	2.76e-07	3.42e-09
nuoB	Cj1578c	NADH-quinone oxidoreductase subunit B (EC 1.6.99.5) (NADH dehydrogenase I subunit B) (NDH-1 subunit B)	2.47061	2.3366	2.13e-06	8.64e-07
	Cj1237c	phosphatase		2.33401	1.65e-06	1.42e-09
	Cj0430	integral membrane protein		2.32534	0.000292882	3.42e-09
wlaN	Cj1139c	Beta-1,3 galactosyltransferase		2.31472	7.36e-05	5.23e-08
	Cj0797c	hypothetical protein Cj0797c		2.31181	1.42e-05	6.31e-09
	Cj1040c	MFS transport protein		2.3003	0.0829519	3.19e-09
	Cj1277c	ABC transporter ATP-binding protein		2.29522	0.00175511	4.46e-07
dsbD	Cj0603c	Thiol:disulfide interchange protein DsbD (EC 1.8.1.8) (Protein-disulfide reductase) (Disulfide reductase)		2.28774	0.00383826	6.52e-08
	Cj0967	periplasmic protein		2.2774	0.0445296	1.13e-07
	Cj1165c	integral membrane protein		2.27324	0.00396179	4.27e-06
	Cj0416	hypothetical protein Cj0416		2.26031	0.00854911	5.53e-06
				2.23913	0.00299767	1.66e-06
	Cj0772c	NLPA family lipoprotein		2.22762	0.00439041	3.68e-07
groEL	Cj1221	60 kDa chaperonin (GroEL protein) (Protein Cpn60)		2.22672	3.98e-06	4.73e-07
tonB2	Cj1630	Putative TonB transport protein		2.2035	0.0829081	0.00342578
flgH	Cj0687c	Flagellar L-ring protein (Basal body L-ring protein)		2.19812	1.03e-06	5.01e-08
	Cj0369c	ferredoxin domain-containing integral membrane protein		2.19337	5.61e-07	1.93e-08
	Cj1003c	integral membrane protein		2.18027	0.000253307	8.52e-07
ilvH	Cj0575	Acetolactate synthase small subunit (EC 2.2.1.6)		2.17628	4.05e-05	3.5e-08
	Cj0909	periplasmic protein		2.17352	0.000302626	1.48e-07
	Cj0809c	hydrolase		2.1647	1.41e-06	1.42e-09
fdhC	Cj1509c	Putative formate dehydrogenase, cytochrom B subunit (EC 1.2.1.2)		2.15847	5.57e-05	4.21e-06
chuB	Cj1615	Putative haemin uptake system permease protein		2.15345	0.0455849	1.93e-05
gmhB	Cj1152c	D,D-heptose 1,7-bisphosphate phosphatase (EC 3.1.3.-) (D-glycero-D-manno-heptose 1,7-bisphosphate phosphatase) (HBP phosphatase)		2.15252	3.89e-06	1.35e-08
flgI	Cj1462	Flagellar P-ring protein (Basal body P-ring protein)		2.14783	1.17e-06	1.43e-08
flaC	Cj0720c	Flagellin C		2.14754	1.41e-06	9.92e-08
	Cj1166c	integral membrane protein		2.1396	1.63e-05	5.31e-09
	Cj0040	hypothetical protein Cj0040		2.11785	0.000549587	3.26e-05
mfrB	Cj0438	Methylmenaquinol: fumarate reductase iron-sulfur protein	2.27759	2.10445	5.29e-05	3.32e-05
	Cj0796c	hydrolase		2.09894	5e-06	1.24e-08
	Cj1255	isomerase		2.09673	0.0480212	0.00332799
exbD2	Cj1629	Putative exbD/tolR family transport protein		2.09327	0.0182466	0.000251591
				2.0753	0.0957864	0.00105143
	Cj1387c	hypothetical protein Cj1387c		2.07309	0.000151595	8.01e-07
	Cj1556	transcriptional regulator		2.07277	0.0274165	3.93e-06
	Cj1523c	CRISPR-associated protein		2.07033	2.76e-07	1.95e-09
	Cj0854c	periplasmic protein		2.06545	0.000176171	7.71e-07
	Cj0842	lipoprotein		2.04478	0.392496	0.00921939
gltD	Cj0009	Glutamate synthase (NADPH) small subunit (EC 1.4.1.13)		2.04408	1.64e-06	2.4e-07
	Cj0447	NUDIX hydrolase family protein		2.04216	3.8e-05	3.29e-07
	Cj1208	5-formyltetrahydrofolate cyclo-ligase		2.02772	0.00313743	3.09e-08
	Cj0264c	molybdopterin containing oxidoreductase	2.13074	2.0267	1.82e-05	1.8e-05
nuoJ	Cj1570c	NADH dehydrogenase I chain J (EC 1.6.5.3)		2.02425	4.25e-05	2.89e-07
	Cj0163c	hypothetical protein Cj0163c		2.01466	0.0850728	2.7e-08
	Cj1172c	transcriptional regulator		-2.00673	0.000142299	5.06e-08
rplK	Cj0474	50S ribosomal protein L11		-2.01215	1.72e-06	1.02e-07
	Cj0911	periplasmic protein		-2.01755	0.856819	0.0406188
dnaJ	Cj1260c	Chaperone protein DnaJ		-2.01842	4.73e-06	2.53e-08
mrp	Cj1606c	Putative ATP/GTP-binding protein (Mrp protein homolog)		-2.02788	0.00146511	1.24e-08
murG	Cj1039	UDP-N-acetylglucosamine--N-acetylmuramyl-(pentapeptide) pyrophosphoryl-undecaprenol N-acetylglucosamine transferase (EC 2.4.1.227) (Undecaprenyl-PP-MurNAc-pentapeptide-UDPGlcNAc GlcNAc transferase)		-2.02884	3.65e-06	5.87e-08
cydA	Cj0081	Cytochrome bd oxidase subunit I (EC 1.10.3.-)		-2.03974	0.559969	0.000824445
	Cj0128c	inositol monophosphatase family protein		-2.04207	0.000440391	3.05e-06
	Cj0124c	membrane protein		-2.04679	3.8e-06	4.12e-08
	Cj0395c	hypothetical protein Cj0395c		-2.05222	0.717251	0.00286267
pyrC	Cj0259	Dihydroorotase (EC 3.5.2.3)		-2.06619	5.13e-07	6.31e-09
	Cj0167c	integral membrane protein		-2.07425	0.00297304	1.75e-06
htpG	Cj0518	Chaperone protein HtpG (Heat shock protein HtpG) (High temperature protein G)		-2.0769	8.23e-06	1.09e-08
dapB	Cj0197c	4-hydroxy-tetrahydrodipicolinate reductase (HTPA reductase) (EC 1.17.1.-)		-2.07727	0.161737	2.02e-08
ruvC	Cj1731c	Crossover junction endodeoxyribonuclease RuvC (EC 3.1.22.4) (Holliday junction nuclease RuvC) (Holliday junction resolvase RuvC)		-2.09128	0.000670952	1.76e-06
				-2.09149	0.000215566	2.43e-07
ssb	Cj1071	Single-stranded DNA-binding protein (SSB) (Helix-destabilizing protein)	-2.23665	-2.09492	5.61e-07	1.43e-07
	Cj0262c	methyl-accepting chemotaxis signal transduction protein		-2.10874	0.00264337	9.27e-08
	Cj0092	periplasmic protein		-2.11405	5.84e-06	5.43e-09
fmt	Cj0098	Methionyl-tRNA formyltransferase (EC 2.1.2.9)		-2.11578	4.49e-05	4.01e-07
trmD	Cj0713	tRNA (guanine-N(1)-)-methyltransferase (EC 2.1.1.228) (M1G-methyltransferase) (tRNA [GM37] methyltransferase)	-2.4217	-2.13894	5.74e-06	1.2e-06
	Cj0140	hypothetical protein Cj0140		-2.14134	4.6e-06	3.76e-08
				-2.14571	0.00227704	0.000103589
surE	Cj0293	5'-nucleotidase SurE (EC 3.1.3.5) (Nucleoside 5'-monophosphate phosphohydrolase)		-2.14839	0.000127381	2.84e-06
	Cj1713	dual-specificity RNA methyltransferase RlmN		-2.15385	7.85e-06	4.99e-07
fabF	Cj0442	3-oxoacyl-[acyl-carrier-protein] synthase 2 (EC 2.3.1.179)		-2.15566	0.00170025	2.19e-08
				-2.16648	0.000177205	7.02e-06
	Cj0915	hydrolase		-2.2091	0.000550883	2.11e-07
	Cj0313	integral membrane protein		-2.22828	6.02e-05	3.18e-06
secD	Cj1093c	Protein translocase subunit SecD		-2.23082	4.05e-05	2.41e-08
rpsT	Cj1611	30S ribosomal protein S20		-2.24085	3.31e-07	1.91e-08
	Cj1173	multidrug resistance protein		-2.24235	0.124012	2.48e-06
gyrA	Cj1027c	DNA gyrase subunit A (EC 5.99.1.3)		-2.257	7.02e-07	3.68e-09
	Cj0584	DNA polymerase III subunit delta\'		-2.27975	0.0011141	2.85e-05
rplU	Cj0094	50S ribosomal protein L21		-2.28131	0.00020965	1.39e-09
tolB	Cj0112	Protein TolB		-2.28696	2.76e-06	7.97e-08
	Cj0089	lipoprotein		-2.29161	0.00729294	3.96e-07
	Cj0645	transglycosylase		-2.29431	8.42e-07	8.26e-09
purH	Cj0953c	Bifunctional purine biosynthesis protein PurH [Includes: Phosphoribosylaminoimidazolecarboxamide formyltransferase (EC 2.1.2.3) (AICAR transformylase);IMP cyclohydrolase (EC 3.5.4.10) (ATIC) (IMP synthase) (Inosinicase)]		-2.30768	2.88e-05	2.79e-08
purL	Cj0955	Phosphoribosylformylglycinamidine synthase 2 (EC 6.3.5.3) (Phosphoribosylformylglycinamidine synthase II) (FGAM synthase II)		-2.31121	4.18e-06	2.36e-08
mreB	Cj0276	Homolog of E. coli rod shape-determining protein		-2.31191	1.31e-06	6.99e-09
	Cj0983	lipoprotein		-2.31785	3.19e-06	7.23e-09
maf	Cj0507	Maf-like protein Cj0507		-2.32133	0.367016	1.06e-06
flhA	Cj0882c	Flagellar biosynthesis protein		-2.35631	1.53e-07	4.4e-09
mreC	Cj0277	Homolog of E. coli rod shape-determining protein		-2.3603	4.4e-05	3.2e-07
murD	Cj0432c	UDP-N-acetylmuramoylalanine--D-glutamate ligase (EC 6.3.2.9) (D-glutamic acid-adding enzyme) (UDP-N-acetylmuramoyl-L-alanyl-D-glutamate synthetase)		-2.38224	1.72e-06	1.63e-08
	Cj0621	hypothetical protein Cj0621		-2.39008	0.00186557	5.14e-06
ksgA	Cj1711c	Ribosomal RNA small subunit methyltransferase A (EC 2.1.1.182) (16S rRNA (adenine(1518)-N(6)/adenine(1519)-N(6))-dimethyltransferase) (16S rRNA dimethyladenosine transferase) (16S rRNA dimethylase) (S-adenosylmethionine-6-N', N'-adenosyl(rRNA) dimethyltransferase)		-2.39836	2.64e-05	2.56e-07
	Cj0947c	carbon-nitrogen hydrolase		-2.39901	1.64e-06	1.06e-08
	Cj1712	hypothetical protein Cj1712		-2.40083	0.00170344	2.03e-05
fabH	Cj0328c	3-oxoacyl-[acyl-carrier-protein] synthase 3 (EC 2.3.1.180) (3-oxoacyl-[acyl-carrier-protein] synthase III) (Beta-ketoacyl-ACP synthase III) (KAS III)		-2.4069	6.75e-05	3.37e-07
	Cj0093	periplasmic protein	-2.37709	-2.42271	7.1e-06	8.06e-07
rplL	Cj0477	50S ribosomal protein L7/L12		-2.42892	3.92e-06	9.2e-08
mraY	Cj0433c	Phospho-N-acetylmuramoyl-pentapeptide-transferase (EC 2.7.8.13) (UDP-MurNAc-pentapeptide phosphotransferase)		-2.42908	0.0314565	8.34e-09
atpE	Cj0936	ATP synthase subunit c (ATP synthase F(0) sector subunit c) (F-type ATPase subunit c) (F-ATPase subunit c) (Lipid-binding protein)		-2.43807	0.00133966	2.55e-07
	Cj1079	periplasmic protein		-2.45301	0.123479	0.0253322
efp	Cj0551	Elongation factor P (EF-P)		-2.45379	0.000225728	3.73e-09
	Cj0184c	serine/threonine protein phosphatase		-2.45789	0.0364318	0.00416584
rplA	Cj0475	50S ribosomal protein L1		-2.45858	3.26e-07	1.09e-08
				-2.46184	3.39e-06	9.84e-08
rpsC	Cj1701c	30S ribosomal protein S3		-2.5009	1.35e-06	6.91e-09
fabZ	Cj0273	3-hydroxyacyl-[acyl-carrier-protein] dehydratase FabZ (EC 4.2.1.59) ((3R)-hydroxymyristoyl-[acyl-carrier-protein] dehydratase) ((3R)-hydroxymyristoyl-ACP dehydrase) (Beta-hydroxyacyl-ACP dehydratase)		-2.54191	0.000118678	1.89e-09
	Cj0711	hypothetical protein Cj0711		-2.54243	0.000677781	1.38e-05
	Cj0125c	hypothetical protein Cj0125c		-2.54625	0.00030786	9.23e-07
	Cj0295	acetyltransferase	-2.0994	-2.55087	6.75e-05	5.25e-06
nusG	Cj0473	Transcription antitermination protein NusG		-2.56472	1.77e-06	3.36e-08
rpsP	Cj0710	30S ribosomal protein S16	-2.18481	-2.57402	9.57e-06	6.62e-07
petB	Cj1185c	Cytochrome b		-2.57655	0.000357224	5.86e-08
ruvB	Cj1362	Holliday junction ATP-dependent DNA helicase RuvB (EC 3.6.4.12)		-2.58784	6.31e-05	2.38e-09
	Cj0375	lipoprotein		-2.59018	0.022967	8.25e-07
fdxB	Cj0354c	Ferredoxin		-2.59258	0.146025	1.63e-07
	Cj0600	hypothetical protein Cj0600		-2.62746	0.000124288	1.21e-06
rplQ	Cj1596	50S ribosomal protein L17	-2.33751	-2.63305	7.11e-08	3.19e-09
folP	Cj0585	Dihydropteroate synthase (EC 2.5.1.15)	-2.19277	-2.63902	1.24e-06	4.67e-08
	Cj0067	amidohydrolase family protein		-2.64825	0.000132796	1.6e-08
trmE	Cj0956c	tRNA modification GTPase MnmE (EC 3.6.-.-)		-2.69665	3.39e-05	3.3e-07
ilvE	Cj0269c	Branched-chain amino acid aminotransferase (EC 2.6.1.42)		-2.70039	8.04e-06	3.91e-09
	Cj0268c	transmembrane protein		-2.72415	2.09e-06	3.91e-09
tuf	Cj0470	Elongation factor Tu (EF-Tu)		-2.72744	8.17e-07	9.74e-09
rplJ	Cj0476	50S ribosomal protein L10	-2.37572	-2.72996	2.15e-07	1.4e-08
	Cj0957c	hypothetical protein Cj0957c		-2.74564	5.59e-07	3.99e-09
	Cj0085c	amino acid recemase		-2.75184	5.19e-05	1.21e-08
	Cj0628	lipoprotein		-2.7555	0.000308806	6.79e-09
trmA	Cj0831c	tRNA (uracil(54)-C(5))-methyltransferase (EC 2.1.1.35) (tRNA(m5U54)-methyltransferase) (RUMT)		-2.75579	0.0023059	1.3e-05
infA	Cj1590	Translation initiation factor IF-1		-2.77937	4.89e-05	2.76e-08
	Cj0380c	hypothetical protein Cj0380c		-2.802	0.00112408	6.84e-07
	Cj0186c	TerC family integral membrane protein		-2.81261	0.000147396	2.87e-07
clpX	Cj0275	ATP-dependent Clp protease ATP-binding subunit ClpX		-2.81578	1.05e-07	1.42e-09
	Cj0959c	membrane protein insertion efficiency factor		-2.82051	0.00483234	3.09e-05
	Cj0883c	transcriptional regulator		-2.8317	0.629933	1.05e-07
purB	Cj0023	Adenylosuccinate lyase (EC 4.3.2.2)		-2.83993	7.1e-06	3.19e-09
rplW	Cj1705c	50S ribosomal protein L23		-2.84935	1.05e-06	8.8e-09
	Cj0964	periplasmic protein		-2.87569	3.1e-06	5.03e-09
nrdA	Cj0024	Ribonucleoside-diphosphate reductase (EC 1.17.4.1)		-2.89719	2.15e-07	1.39e-09
tal	Cj0281c	Transaldolase (EC 2.2.1.2)	-2.17151	-2.9433	3.56e-08	1.27e-09
mutY	Cj1620c	A/G-specific adenine glycosylase (EC 3.2.2.-)		-2.94923	7.87e-05	2.79e-08
	Cj1215	peptidase M23 family protein		-2.98436	2.4e-07	1.42e-09
nusA	Cj0460	Transcription termination factor		-2.99239	1.97e-07	1.95e-09
typA	Cj0039c	GTP-binding protein TypA homolog	-2.24005	-2.99736	6.2e-08	1.42e-09
plsX	Cj0329c	Phosphate acyltransferase (EC 2.3.1.n2) (Acyl-ACP phosphotransacylase) (Acyl-[acyl-carrier-protein]--phosphate acyltransferase) (Phosphate-acyl-ACP acyltransferase)		-3.00649	6.61e-07	8.22e-09
rpsB	Cj1182c	30S ribosomal protein S2		-3.02344	2.4e-07	3.31e-09
	Cj0225	acetyltransferase	-2.99902	-3.04201	1.05e-06	9.66e-08
	Cj0353c	phosphatase	-2.08653	-3.05052	1.05e-07	1.95e-09
rplD	Cj1706c	50S ribosomal protein L4	-2.10848	-3.0616	2.76e-07	5.31e-09
rpsG	Cj0492	30S ribosomal protein S7		-3.06495	2.15e-07	3.19e-09
rplM	Cj1480c	50S ribosomal protein L13		-3.10934	3.98e-06	8.11e-09
	Cj1374c	Non-canonical purine NTP pyrophosphatase		-3.1111	0.000951338	5.41e-08
fusA	Cj0493	Elongation factor G (EF-G)	-2.03889	-3.11644	2.85e-07	3.91e-09
rpoB	Cj0478	DNA-directed RNA polymerase subunit beta (RNAP subunit beta) (EC 2.7.7.6) (RNA polymerase subunit beta) (Transcriptase subunit beta)		-3.12431	1.05e-07	1.27e-09
hemH	Cj0503c	Ferrochelatase (EC 4.99.1.1) (Heme synthase) (Protoheme ferro-lyase)	-2.52296	-3.13867	4.02e-07	1.35e-08
	Cj1191c	PAS domain-containing signal-transduction sensor protein		-3.14617	0.000191827	2.67e-08
argC	Cj0224	N-acetyl-gamma-glutamyl-phosphate reductase (AGPR) (EC 1.2.1.38) (N-acetyl-glutamate semialdehyde dehydrogenase) (NAGSA dehydrogenase)	-2.27292	-3.16104	4.06e-06	1.19e-07
lpxA	Cj0274	Acyl-[acyl-carrier-protein]--UDP-N-acetylglucosamine O-acyltransferase (UDP-N-acetylglucosamine acyltransferase) (EC 2.3.1.129)		-3.17969	1.26e-06	6e-09
	Cj0633	periplasmic protein	-2.06154	-3.18308	1.72e-05	3.3e-07
rplS	Cj0714	50S ribosomal protein L19		-3.22656	6.59e-06	3.57e-08
rplT	Cj0245	50S ribosomal protein L20	-2.13205	-3.23322	4.15e-07	6.85e-09
	Cj1710c	metallo-beta-lactamase family protein		-3.2543	8.03e-06	1.49e-08
exoA	Cj0255c	Exodeoxyribonuclease (EC 3.1.11.2)		-3.27479	2.35e-05	2.09e-07
	Cj1180c	ABC transporter ATP-binding protein		-3.28211	4.49e-05	3.04e-07
tsf	Cj1181c	Elongation factor Ts (EF-Ts)	-2.28315	-3.3218	1.18e-07	2.19e-09
rplB	Cj1704c	50S ribosomal protein L2	-2.28023	-3.3407	3.15e-07	5.54e-09
	Cj0984	hypothetical protein Cj0984	-2.07117	-3.34254	4.07e-06	6.52e-08
prfA	Cj1612	Peptide chain release factor 1 (RF-1)	-3.17348	-3.49005	1.72e-06	1.58e-07
kdtA	Cj0707	3-deoxy-D-manno-octulosonic-acid transferase	-2.83903	-3.52284	2.71e-06	1.28e-07
rplC	Cj1707c	50S ribosomal protein L3	-2.3061	-3.52816	3.28e-07	5.44e-09
pth	Cj0312	Peptidyl-tRNA hydrolase (PTH) (EC 3.1.1.29)		-3.53411	8.06e-05	2.84e-07
petA	Cj1186c	Ubiquinol-cytochrome c reductase iron-sulfur subunit (EC 1.10.2.2)		-3.55875	0.033937	1.02e-07
	Cj0631c	ribonuclease		-3.5656	2.93e-07	3.4e-09
	Cj0958c	membrane protein insertase YidC	-2.09072	-3.58484	1.05e-07	1.39e-09
rpoA	Cj1595	DNA-directed RNA polymerase subunit alpha (RNAP subunit alpha) (EC 2.7.7.6) (RNA polymerase subunit alpha) (Transcriptase subunit alpha)	-2.72709	-3.59621	6.63e-09	8.58e-10
				-3.70507	0.110083	0.0130428
rpsJ	Cj1708c	30S ribosomal protein S10	-2.65909	-3.70834	4.23e-08	1.27e-09
	Cj1324	hypothetical protein Cj1324		-3.88305	0.0001129	3.91e-09
	Cj1501	hypothetical protein Cj1501		-3.88931	0.00304087	5.75e-05
omp50	Cj1170c	50 kDa outer membrane protein	-2.09791	-3.9613	1.27e-07	1.27e-09
	Cj0154c	rRNA small subunit methyltransferase I	-2.70432	-3.98944	1.78e-06	4.88e-08
	Cj0504c	oxidoreductase	-2.64641	-4.05109	4.4e-07	9.74e-09
	Cj0946	lipoprotein	-2.49871	-4.12218	2.85e-07	5.86e-09
ktrA	Cj1284	Putative K+ uptake protein	-3.00955	-4.14188	1.53e-07	5.12e-09
rpsL	Cj0491	30S ribosomal protein S12	-2.03763	-4.2754	5.59e-07	1.95e-09
rpsM	Cj1592	30S ribosomal protein S13	-2.68713	-4.33686	3.5e-08	1.27e-09
rpmJ	Cj1591	50S ribosomal protein L36		-4.34242	1.53e-07	1.27e-09
rpsD	Cj1594	30S ribosomal protein S4	-3.17641	-4.36422	1.95e-08	1.27e-09
rpsK	Cj1593	30S ribosomal protein S11	-3.08307	-4.46521	8.7e-08	1.95e-09
	Cj1500	inner membrane protein	-3.38981	-4.59804	1.05e-07	3.91e-09
	Cj0505c	DegT family aminotransferase	-2.19746	-4.62362	1.03e-06	1.09e-08
rnpA	Cj0960c	Ribonuclease P protein component (RNase P protein) (RNaseP protein) (EC 3.1.26.5) (Protein C5)		-4.66242	0.000240325	3.28e-08
rpmI	Cj0244	50S ribosomal protein L35		-4.69935	3.26e-07	1.42e-09
rimM	Cj0712	Ribosome maturation factor RimM	-2.93669	-4.87962	4.02e-07	1.13e-08
rpmE	Cj0155c	50S ribosomal protein L31	-2.15714	-4.9083	1.98e-06	1.72e-08
	Cj0635	Holliday junction resolvase-like protein	-2.01285		1.65e-05	7e-06
argB	Cj0226	Acetylglutamate kinase (EC 2.7.2.8) (N-acetyl-L-glutamate 5-phosphotransferase) (NAG kinase) (AGK)	-2.27194		7.61e-06	3.36e-06
			59	278
