# Supplementary material for: Exploiting Violet-Blue Light to Kill Campylobacter jejuni: Analysis of Global Responses, Modeling of Transcription Factor Activities, and Identification of Protein Targets
Source: mSystems. 2022 Aug 4;7(4):e00454-22. doi: 10.1128/msystems.00454-22 (PMC9426514; doi:10.1128/msystems.00454-22)
Supplement: TABLE S2 [file msystems.00454-22-s0003.xls]

## Sheet: Table S2
			DccR	HrcA	HspR	Fur	PerR	NssR	CmeR	CosR	FlhA	CprR	Cj1556	RacR	FlgR	PhosR	Cj1000	ModE	Cj1546	Cj1387	Cj0440
acpP			0	0	0	0	0	0	0	0	0	0	0	1	0	0	0	0	0	0	0
acs			0	0	0	0	1	0	0	0	0	0	0	0	0	0	0	0	0	0	0
ahpC			0	0	0	0	1	0	0	1	0	0	0	1	0	0	1	0	0	0	0
ansA			0	0	0	0	0	0	0	0	0	0	0	1	0	0	0	0	0	0	0
argB			0	0	0	0	1	0	0	0	0	0	0	0	0	0	0	0	0	0	0
argD			0	0	0	0	1	0	0	0	0	0	0	0	0	0	0	0	0	0	0
argF			0	0	0	0	0	0	0	1	0	0	0	0	0	0	0	0	0	0	0
asd			0	0	0	0	0	0	0	0	0	0	0	1	0	0	0	0	0	0	0
aspA			0	0	0	0	0	0	0	0	0	0	0	1	0	0	1	0	0	0	0
aspS			0	0	0	0	0	0	0	1	0	0	0	0	0	0	0	0	0	0	0
atpE			0	0	0	0	0	0	0	0	0	0	0	1	0	0	0	0	0	0	0
atpF			0	0	0	0	0	0	0	0	0	0	0	1	0	0	0	0	0	0	0
atpH			0	0	0	0	0	0	0	0	0	0	0	1	0	0	0	0	0	0	0
bioB			0	0	0	0	1	0	0	0	0	0	0	0	0	0	0	0	0	0	0
birA			0	0	0	0	1	0	0	0	0	0	0	0	0	0	0	0	0	0	0
cbpA			0	0	1	0	0	0	0	0	0	0	0	0	0	0	0	0	0	0	0
ccoN			0	0	0	0	0	0	0	0	0	0	0	1	0	0	0	0	0	0	0
ccoO			0	0	0	0	0	0	0	0	0	0	0	1	0	0	0	0	0	0	0
cdtA			0	0	0	0	0	0	0	0	0	0	0	1	0	0	0	0	0	0	0
cdtC			0	0	0	0	0	0	0	0	1	0	0	0	0	0	0	0	0	0	0
cetB			0	0	0	0	0	0	0	1	0	0	0	0	0	0	0	0	0	0	0
ceuB			0	0	0	1	0	0	0	0	0	0	0	0	0	0	0	0	0	0	0
ceuC			0	0	0	1	0	0	0	0	0	0	0	0	0	0	0	0	0	0	0
ceuD			0	0	0	1	0	0	0	0	0	0	0	0	0	0	0	0	0	0	0
ceuE			0	0	0	1	0	0	0	0	0	0	0	0	0	0	0	0	0	0	0
cfbpA			0	0	0	1	0	0	0	0	0	0	0	0	0	0	0	0	0	0	0
cfbpB			0	0	0	1	0	0	0	0	0	0	0	0	0	0	0	0	0	0	0
cfbpC			0	0	0	1	0	0	0	0	0	0	0	0	0	0	0	0	0	0	0
cfrA			0	0	0	1	0	0	0	0	0	0	0	0	0	0	0	0	0	0	0
cgb			0	0	0	1	0	1	0	0	0	0	0	1	0	0	0	0	0	0	0
chaN			0	0	0	1	0	0	0	0	0	0	0	0	0	0	0	0	0	0	0
chuA			0	0	0	1	0	0	0	0	0	0	0	0	0	0	0	0	0	0	0
chuB			0	0	0	1	0	0	0	0	0	0	0	1	0	0	0	0	0	0	0
chuC			0	0	0	1	0	0	0	0	0	0	0	1	0	0	0	0	0	0	0
chuD			0	0	0	1	0	0	0	0	0	0	0	1	0	0	0	0	0	0	0
chuZ			0	0	0	1	0	0	0	0	0	0	0	0	0	0	0	0	0	0	0
cj0004c			0	0	0	0	1	0	0	0	0	0	0	0	0	0	0	0	0	0	0
cj0005c			0	0	0	0	1	0	0	0	0	0	0	0	0	0	0	0	0	0	0
cj0008			0	0	0	1	0	0	0	0	0	0	0	0	0	0	0	0	0	0	0
Cj0011c			0	0	0	1	1	0	0	0	0	0	0	0	0	0	0	0	0	0	0
cj0017c			0	0	0	1	1	0	0	0	0	0	0	0	0	0	0	0	0	0	0
cj0018c			0	0	0	1	1	0	0	0	0	0	0	0	0	0	0	0	0	0	0
cj0021c			0	0	0	0	1	0	0	0	0	0	0	0	0	0	0	0	0	0	0
Cj0034c			0	0	0	0	1	0	0	0	0	0	0	1	0	0	0	0	0	0	0
Cj0035c			0	0	0	0	1	0	1	0	0	0	0	0	0	0	0	0	0	0	0
Cj0036			0	0	0	0	0	0	0	0	0	0	0	1	0	0	0	0	0	0	0
Cj0037c			0	0	0	0	0	0	0	0	0	0	0	1	0	0	0	0	0	0	0
Cj0040			0	0	0	0	0	0	1	0	0	0	0	1	1	0	0	0	0	0	0
Cj0041			0	0	0	0	0	0	0	0	0	0	0	0	1	0	0	0	0	0	0
Cj0044c			0	0	0	0	1	0	0	0	1	0	0	0	0	0	0	0	0	0	0
Cj0045c			0	0	0	0	1	0	0	0	1	0	0	1	0	0	1	0	0	0	0
Cj0069			0	0	0	0	0	0	0	0	0	0	0	1	0	0	0	0	0	0	0
Cj0074c			0	0	0	0	0	0	0	1	0	1	0	0	0	0	0	0	0	0	0
Cj0075c			0	0	0	0	0	0	0	0	0	1	0	1	0	0	0	0	0	0	0
Cj0080			0	0	0	0	0	0	0	0	0	0	0	1	0	0	0	0	0	0	0
Cj0087			0	0	0	0	0	0	1	0	0	0	0	0	0	0	0	0	0	0	0
Cj0088			0	0	0	0	0	0	1	0	0	0	0	0	0	0	0	0	0	0	0
Cj0089			0	0	0	0	0	0	1	0	0	0	0	1	0	0	0	0	0	0	0
Cj0091			0	0	0	0	0	0	1	0	0	0	0	1	0	0	0	0	0	0	0
Cj0092			0	0	0	0	0	0	1	0	0	0	0	1	0	0	0	0	0	0	0
Cj0096			0	0	0	0	0	0	0	0	0	0	0	1	0	0	0	0	0	0	0
Cj0100			0	0	0	0	1	0	0	0	0	0	0	1	0	0	0	0	0	0	0
Cj0101			0	0	0	0	1	0	0	0	0	0	0	1	0	0	0	0	0	0	0
Cj0119			0	0	0	0	1	0	1	0	0	0	0	0	0	0	0	0	0	0	0
cj0123c			0	0	0	0	1	0	0	0	0	0	0	0	0	0	0	0	0	0	0
cj0124c			0	0	0	0	1	0	0	0	0	0	0	0	0	0	0	0	0	0	0
cj0125c			0	0	0	0	1	0	0	0	0	0	0	0	0	0	0	0	0	0	0
Cj0145			0	0	0	0	0	0	0	0	0	0	0	0	0	1	0	0	0	0	0
Cj0168c			0	1	0	0	0	0	0	0	0	1	0	1	0	0	0	0	0	0	0
Cj0170			0	0	0	1	0	0	0	1	1	0	0	0	0	0	0	0	0	0	0
Cj0171			0	0	0	1	0	0	0	0	1	0	0	0	0	0	0	0	0	0	0
cj0172c			0	0	0	1	0	0	0	0	0	0	0	0	0	0	0	0	0	0	0
Cj0173c			0	0	0	0	0	0	0	0	0	0	0	1	0	0	0	0	0	0	0
Cj0174c			0	0	0	0	0	0	0	0	0	0	0	1	0	0	0	0	0	0	0
Cj0175c			0	0	0	0	0	0	0	0	0	0	0	1	0	0	0	0	0	0	0
Cj0176c			0	0	0	1	0	0	0	0	0	0	0	1	0	0	0	0	0	0	0
Cj0182			0	0	0	1	0	0	0	0	0	0	0	1	0	0	0	0	0	0	0
Cj0185c			0	0	0	0	0	0	0	0	0	0	0	1	0	0	0	0	0	0	0
cj0186c			0	0	0	0	1	0	0	0	0	0	0	0	0	0	0	0	0	0	0
Cj0200c			1	0	0	1	1	0	0	0	0	0	0	0	0	0	0	0	0	0	0
cj0225			0	0	0	0	1	0	0	0	0	0	0	0	0	0	0	0	0	0	0
Cj0241c			0	0	0	0	0	0	1	0	0	0	0	0	0	0	0	0	0	0	0
cj0243c			0	0	0	1	0	0	0	0	0	0	0	0	0	0	0	0	0	0	0
cj0250c			0	0	0	0	1	0	0	0	0	0	0	0	0	0	0	0	0	0	0
cj0251c			0	0	0	0	1	0	0	0	0	0	0	0	0	0	0	0	0	0	0
cj0255c			0	0	0	0	1	0	0	0	0	0	0	0	0	0	0	0	0	0	0
cj0264			0	0	0	0	0	0	1	0	0	0	0	0	0	0	0	0	0	0	0
Cj0313			0	0	0	0	0	0	0	0	0	0	0	1	0	0	0	0	0	0	0
Cj0350			0	0	0	0	0	0	0	0	0	0	0	1	0	0	0	0	0	0	0
Cj0357c			0	0	0	0	0	0	0	0	0	0	0	1	0	0	0	0	0	0	0
Cj0358			0	0	0	1	0	0	0	0	0	0	0	1	0	0	1	0	0	0	0
Cj0369c			0	0	0	0	0	0	0	0	0	0	0	1	0	0	0	0	0	0	0
cj0378c			0	0	0	0	1	0	0	0	0	0	0	0	0	0	0	0	0	0	0
cj0379c			0	0	0	0	1	0	0	0	0	0	0	0	0	0	0	0	0	0	0
Cj0391c			0	0	0	0	0	0	0	0	1	0	0	1	0	0	0	0	0	0	0
Cj0403			0	0	0	0	0	0	0	0	0	0	0	1	0	0	0	0	0	0	0
Cj0414			0	0	0	0	1	0	0	0	0	0	0	0	0	0	0	0	0	0	0
Cj0415			0	0	0	1	1	0	0	0	0	0	0	0	0	0	0	0	0	0	0
cj0418c			0	0	0	0	1	0	0	0	0	0	0	0	0	0	0	0	0	0	0
cj0420			0	0	0	1	0	0	0	0	0	1	0	0	0	0	0	0	0	0	0
cj0424			0	0	0	0	1	0	0	0	0	0	0	0	0	0	0	0	0	0	0
Cj0428			0	0	0	1	0	0	0	0	0	0	0	0	1	0	0	0	0	0	0
Cj0437			0	0	0	0	0	0	1	0	0	0	0	0	0	0	0	0	0	0	0
cj0440c			0	0	0	0	0	0	0	1	0	0	0	0	0	0	0	0	0	0	0
Cj0448c			0	0	0	0	0	0	0	0	0	0	0	1	0	0	0	0	0	0	0
Cj0449c			0	0	0	0	0	0	0	0	0	0	0	1	0	0	0	0	0	0	0
cj0454c			0	0	0	1	0	0	0	0	0	0	0	0	0	0	0	0	0	0	0
Cj0459c			0	0	0	0	0	0	0	0	0	0	0	1	0	0	0	0	0	0	0
Cj0546			0	0	0	0	0	0	0	0	1	0	0	0	0	0	0	0	0	0	0
Cj0552			0	0	0	0	0	0	0	0	1	0	0	0	0	0	0	0	0	0	0
cj0553			0	0	0	0	1	0	0	0	0	0	0	0	0	0	0	0	0	0	0
cj0555			0	0	0	1	1	0	0	0	0	0	0	0	0	0	0	0	0	0	0
Cj0559			0	0	0	1	0	0	0	0	0	0	0	1	0	0	0	0	0	0	0
cj0560			0	0	0	1	0	0	0	0	0	0	0	0	0	0	0	0	0	0	0
Cj0561c			0	0	0	0	0	0	1	0	0	0	0	0	0	0	0	0	0	0	0
Cj0565			0	0	0	0	0	0	0	0	0	0	0	0	0	0	1	0	0	0	0
cj0581			0	0	0	0	1	0	0	0	0	0	0	0	0	0	0	0	0	0	0
Cj0583			0	0	0	0	0	0	1	0	0	0	0	0	0	0	0	0	0	0	0
Cj0597			0	0	0	0	0	0	0	0	0	1	0	0	0	0	0	0	0	0	0
cj0598			0	0	0	0	1	0	0	0	0	0	0	0	0	0	0	0	0	0	0
cj0599			0	0	0	0	1	0	0	0	0	0	0	0	0	0	0	0	0	0	0
Cj0604			0	0	0	0	0	0	0	0	0	0	0	1	0	0	0	0	0	0	0
Cj0606			1	0	0	0	0	0	0	0	0	0	0	0	0	0	0	0	0	0	0
Cj0607			1	0	0	0	0	0	0	0	0	0	0	0	0	0	0	0	0	0	0
Cj0608			1	0	0	0	0	0	0	0	0	0	0	0	0	0	0	0	0	0	0
Cj0628			0	0	0	0	0	0	1	0	0	0	0	0	0	0	0	0	0	0	0
Cj0629			0	0	0	0	0	0	1	0	0	0	0	0	0	0	0	0	0	0	0
Cj0643			0	0	0	0	0	0	0	0	0	0	0	1	0	0	0	0	0	0	0
Cj0671			0	0	0	0	0	0	1	0	0	0	0	0	0	0	0	0	0	0	0
Cj0715			0	0	0	1	0	0	0	0	0	0	0	1	0	0	0	0	0	0	0
Cj0716			0	0	0	1	0	0	0	0	0	0	0	1	0	0	0	0	0	0	0
Cj0717			0	0	0	0	1	0	0	0	0	0	0	1	0	0	0	0	0	0	0
Cj0719c			0	0	0	0	1	0	0	0	0	0	0	1	0	0	0	0	0	0	0
Cj0721c			0	0	0	0	0	0	0	0	0	0	0	1	0	0	0	0	0	0	0
Cj0727			0	0	0	0	0	0	0	0	0	0	0	0	0	1	0	0	0	0	0
Cj0728			0	0	0	0	0	0	0	0	0	0	0	0	0	1	0	0	0	0	0
Cj0729			0	0	0	0	0	0	0	0	0	0	0	0	0	1	0	0	0	0	0
Cj0730			0	0	0	0	0	0	0	0	0	0	0	0	0	1	0	0	0	0	0
Cj0731			0	0	0	0	0	0	0	0	0	0	0	0	0	1	0	0	0	0	0
Cj0732			0	0	0	0	0	0	0	0	0	0	0	0	0	1	0	0	0	0	0
Cj0733			0	0	0	0	0	0	0	0	0	0	0	0	0	1	0	0	0	0	0
cj0735			0	0	0	0	1	0	0	0	0	0	0	0	0	0	0	0	0	0	0
Cj0760			0	0	1	0	0	0	0	0	0	0	0	0	0	0	0	0	0	0	0
Cj0761			0	0	1	0	0	1	0	0	0	0	0	0	0	0	0	0	0	0	0
cj0771c			0	0	0	0	1	0	0	1	0	0	0	0	0	0	0	0	0	0	0
cj0772c			0	0	0	0	0	0	0	1	0	0	0	0	0	0	0	0	0	0	0
Cj0778			0	0	0	0	0	0	0	0	0	1	0	0	0	0	0	0	0	0	0
Cj0818			0	0	0	1	0	0	0	0	0	0	0	0	0	0	0	0	0	0	0
cj0819			0	0	0	1	0	0	0	0	0	0	0	0	0	0	0	0	0	0	0
Cj0830			0	0	0	0	0	1	0	0	0	0	0	0	0	0	0	0	0	0	0
Cj0839c			0	0	0	0	0	0	0	0	0	0	0	1	0	0	0	0	0	0	0
Cj0851c			0	0	0	0	0	1	0	0	0	0	0	0	0	0	0	0	0	0	0
Cj0854c			0	0	0	0	1	0	1	0	0	0	0	0	0	0	0	0	0	0	0
cj0859c			0	0	0	0	1	0	0	0	0	0	0	0	0	0	0	0	0	0	0
cj0898			0	0	0	0	0	0	0	1	0	0	0	0	0	0	0	0	0	0	0
Cj0906c			0	0	0	0	0	0	0	0	0	0	0	1	0	0	0	0	0	0	0
Cj0909			0	0	0	0	0	0	0	0	0	0	0	1	0	0	0	0	0	0	0
cj0914c			0	0	0	0	1	0	0	0	0	0	0	0	0	0	0	0	0	0	0
cj0916c			0	0	0	0	1	0	0	0	0	0	0	0	0	0	0	0	0	0	0
Cj0947c			0	0	0	1	0	0	0	0	0	0	0	0	0	0	0	0	0	0	0
Cj0948c			0	0	0	1	0	0	0	0	0	0	0	0	0	0	0	0	0	0	0
Cj0949c			0	0	0	1	0	0	0	0	0	0	0	0	0	0	0	0	0	0	0
Cj0951c			0	0	0	0	0	0	0	0	0	0	0	1	0	0	0	0	0	0	0
Cj0965c			0	0	0	0	0	0	0	0	0	0	0	1	0	0	0	0	0	0	0
cj0967			0	0	0	0	1	0	0	0	0	0	0	0	0	0	0	0	0	0	0
Cj0977			0	0	0	0	0	0	0	0	0	0	0	1	0	0	1	0	0	0	0
cj0982c			0	0	0	0	1	0	0	0	0	0	0	0	0	0	0	0	0	0	0
Cj0984			0	0	0	0	0	0	0	0	0	0	0	1	0	0	0	0	0	0	0
cj0987c			0	0	0	0	1	0	0	0	0	0	0	0	0	0	0	0	0	0	0
cj1000			0	0	0	0	0	0	0	0	0	0	0	0	0	0	1	0	0	0	0
Cj1004			1	0	0	0	0	0	0	0	0	0	0	0	0	0	0	0	0	0	0
cj1025c			0	0	0	0	1	0	0	0	0	0	0	0	0	0	0	0	0	0	0
Cj1026c			0	0	0	0	0	0	0	0	0	0	0	1	1	0	0	0	0	0	1
Cj1034c			0	0	0	0	0	0	0	0	1	0	0	1	0	0	0	0	0	0	0
cj1068			0	0	0	1	0	0	0	0	0	0	0	0	0	0	0	0	0	0	0
cj1069			0	0	0	1	0	0	0	0	0	0	0	0	0	0	0	0	0	0	0
cj1110c			0	0	0	0	0	0	0	1	0	0	0	0	0	0	0	0	0	0	0
cj1159c			0	0	0	0	1	0	0	0	0	0	0	0	0	0	0	0	0	0	0
Cj1161c			0	0	0	0	0	0	0	0	0	0	0	1	0	0	0	0	0	0	0
Cj1162c			0	0	0	0	0	0	0	0	0	0	0	1	0	0	0	0	0	0	0
Cj1169c			0	0	0	0	1	0	0	0	0	1	0	0	0	0	0	0	0	0	0
Cj1170c			0	0	0	0	0	0	0	0	0	1	0	1	0	0	0	0	0	0	0
Cj1189c			0	0	0	0	0	0	0	0	0	0	0	1	0	0	0	0	0	0	0
Cj1190c			0	0	0	0	0	0	0	0	0	0	0	1	0	0	0	0	0	0	0
Cj1191c			0	0	0	0	0	0	0	0	0	0	0	1	0	0	0	0	0	0	0
cj1228c			0	0	0	0	0	0	0	0	0	1	0	0	0	0	0	0	0	0	0
cj1241			0	0	0	0	1	0	0	0	0	0	0	0	0	0	0	0	0	0	0
Cj1242			0	0	0	0	0	0	0	0	0	0	0	1	1	0	0	0	0	0	1
Cj1242ã			0	0	0	0	0	0	0	0	1	0	0	0	0	0	0	0	0	0	0
cj1279c			0	0	0	0	0	0	0	0	0	1	0	0	0	0	0	0	0	0	0
cj1280c			0	0	0	0	1	0	0	0	0	0	0	0	0	0	0	0	0	0	0
Cj1293			0	0	0	0	0	0	0	0	1	0	0	0	1	0	0	0	0	0	0
Cj1295			0	0	1	0	0	0	0	0	0	0	0	0	0	0	0	0	0	0	0
cj1297			0	0	0	0	1	0	0	0	0	0	0	0	0	0	0	0	0	0	0
Cj1309c			0	0	0	0	0	0	0	0	1	0	0	0	0	0	0	0	0	0	0
Cj1315c			0	0	0	0	0	0	0	0	1	0	0	0	0	0	0	0	0	0	0
Cj1316c			0	0	0	0	0	0	0	0	1	0	0	0	0	0	0	0	0	0	0
cj1326			0	0	0	1	0	0	0	0	0	0	0	0	0	0	0	0	0	0	0
Cj1334			0	0	0	0	0	0	0	0	1	0	0	0	0	0	0	0	0	0	0
Cj1336			0	0	0	0	0	0	0	0	1	0	0	0	0	0	0	0	0	0	0
Cj1337			0	0	0	0	0	0	0	0	1	0	0	0	0	0	0	0	0	0	0
Cj1340c			0	0	0	1	1	0	0	0	0	0	0	0	0	0	0	0	0	0	0
Cj1343c			0	0	0	0	1	0	0	0	0	0	0	0	0	0	0	0	0	0	0
cj1344c			0	0	0	0	1	0	0	0	0	0	0	0	0	0	0	0	0	0	0
Cj1345c			0	0	0	0	1	0	0	0	0	0	0	0	0	0	0	0	0	0	0
Cj1356c			1	0	0	0	0	0	0	0	0	0	0	0	0	0	0	0	0	0	0
Cj1360c			0	0	0	0	0	0	0	0	0	0	0	1	0	0	0	0	0	0	0
cj1372			0	0	0	0	1	0	0	0	0	0	0	0	0	0	0	0	0	0	0
Cj1374c			0	0	0	0	0	0	1	0	0	0	0	0	0	0	0	0	0	0	0
Cj1381			0	0	0	0	0	0	0	0	0	0	0	1	0	0	0	0	0	0	0
Cj1383c			0	0	0	1	0	0	0	0	0	0	0	1	0	0	0	0	0	0	0
Cj1384c			0	0	0	1	0	0	0	0	0	0	0	1	0	0	0	0	0	0	0
Cj1386			0	0	0	1	1	0	0	0	0	0	0	1	0	0	0	0	0	0	0
cj1387c			0	0	0	0	1	0	0	0	0	0	0	0	0	0	0	0	0	0	0
Cj1388			0	0	0	0	1	0	0	0	0	0	0	0	0	0	0	0	0	1	0
cj1397			0	0	0	1	0	0	0	0	0	0	0	0	0	0	0	0	0	0	0
cj1406c			0	0	0	0	1	0	0	0	0	0	0	0	0	0	0	0	0	0	0
cj1419c			0	0	0	0	0	0	0	1	0	0	0	0	0	0	0	0	0	0	0
cj1420c			0	0	0	0	0	0	0	1	0	0	0	0	0	0	0	0	0	0	0
cj1422c			0	0	0	0	1	0	0	0	0	0	0	0	0	0	0	0	0	0	0
Cj1424c			0	0	0	0	0	0	1	0	0	0	0	0	0	0	0	0	0	0	0
Cj1426c			0	0	0	0	0	0	1	1	0	0	0	0	0	0	0	0	0	0	0
Cj1427c			0	0	0	0	0	0	1	0	0	0	0	0	0	0	0	0	0	0	0
Cj1428c			0	0	0	0	0	0	1	0	0	0	0	0	0	0	0	0	0	0	0
Cj1429c			0	0	0	0	0	0	1	0	0	0	0	0	0	0	0	0	0	0	0
Cj1430c			0	0	0	0	0	0	1	0	0	0	0	0	0	0	0	0	0	0	0
Cj1432c			0	0	0	0	0	0	1	0	0	0	0	0	0	0	0	0	0	0	0
Cj1450			0	0	0	0	0	0	0	0	1	0	0	0	0	0	0	0	0	0	0
cj1464			0	0	0	0	0	0	0	0	0	0	0	0	0	0	0	0	0	0	1
cj1465			0	0	0	0	0	0	0	0	0	0	0	0	0	0	0	0	0	0	1
Cj1491c			0	0	0	0	0	0	0	0	0	0	0	1	0	0	0	0	0	0	0
Cj1492c			0	0	0	0	0	0	0	0	0	0	0	1	0	0	0	0	0	0	0
Cj1493c			0	0	0	0	0	0	0	0	0	0	0	1	0	0	0	0	0	0	0
cj1500			0	0	0	0	1	0	0	0	0	0	0	0	0	0	1	0	0	0	0
cj1501			0	0	0	0	1	0	0	0	0	0	0	0	0	0	0	0	0	0	0
cj1516			0	0	0	0	0	0	0	1	0	0	0	0	0	0	0	0	0	0	0
cj1534c			0	0	0	0	0	0	0	1	0	0	0	0	0	0	0	0	0	0	0
Cj1540			0	0	0	0	0	0	0	0	0	0	0	1	0	0	0	0	0	0	0
cj1542			0	0	0	0	1	0	0	0	0	0	0	0	0	0	0	0	0	0	0
Cj1546			0	0	0	0	0	0	0	0	0	0	0	0	0	0	0	0	1	0	0
cj1555c			0	0	0	0	1	0	0	0	0	0	0	0	0	0	0	0	0	0	0
Cj1582c			0	0	0	0	1	1	0	0	0	0	0	0	0	0	0	0	0	0	0
cj1583c			0	0	0	0	1	0	0	0	0	0	0	0	0	0	0	0	0	0	0
cj1584c			0	0	0	0	1	0	0	0	0	0	0	0	0	0	0	0	0	0	0
cj1587c			0	0	0	1	1	0	0	0	0	0	0	0	0	0	0	0	0	0	0
Cj1613c			0	0	0	0	0	0	0	0	0	0	0	1	0	0	0	0	0	0	0
cj1618c			0	0	0	1	0	0	0	0	0	0	0	0	0	0	0	0	0	0	0
Cj1619			0	0	0	0	0	0	1	0	0	0	0	0	0	0	0	0	0	0	0
Cj1626c			1	0	0	0	0	0	0	1	0	0	0	0	0	0	0	0	0	0	0
cj1627c			0	0	0	1	0	0	0	0	0	0	0	0	0	0	0	0	0	0	0
Cj1631c			0	0	0	0	0	0	0	0	0	0	0	1	0	0	0	0	0	0	0
cj1632c			0	0	0	0	0	0	0	0	0	0	0	0	0	0	0	0	0	0	1
Cj1643			0	0	0	0	0	0	0	0	0	0	0	1	0	0	0	0	0	0	0
Cj1650			0	0	0	1	1	0	0	0	0	0	0	0	1	0	0	0	0	0	0
Cj1656c			0	0	0	0	0	0	0	0	1	0	0	1	0	0	0	0	0	0	0
Cj1658			0	0	0	1	1	0	0	0	0	0	0	1	0	0	0	0	0	0	0
cj1660			0	0	0	1	0	0	0	0	0	0	0	0	0	0	0	0	0	0	0
Cj1661			0	0	0	1	1	0	0	0	0	0	0	0	0	0	0	0	0	0	0
cj1662			0	0	0	1	1	0	0	0	0	0	0	0	0	0	0	0	0	0	0
Cj1663			0	0	0	1	0	0	0	0	0	0	0	0	0	0	0	0	0	0	0
Cj1664			0	0	0	1	0	0	0	0	0	0	0	0	0	0	0	0	0	0	0
cj1665			0	0	0	1	0	0	0	0	0	0	0	0	0	0	0	0	0	0	0
cj1722c			1	0	0	1	0	0	0	0	0	0	0	0	0	0	0	0	0	0	0
cj1723c			1	0	0	1	0	0	0	0	0	0	0	0	0	0	0	0	0	0	0
clpB			0	0	1	0	0	0	0	0	0	0	0	0	0	0	0	0	0	0	0
cmeA			0	0	0	0	0	0	1	0	0	0	0	0	0	0	0	0	0	0	0
cmeB			0	0	0	0	0	0	1	0	0	0	0	0	0	0	0	0	0	0	0
cmeC			0	0	0	0	0	0	1	0	0	0	0	0	0	0	0	0	0	0	0
cprR			0	0	0	0	0	0	0	1	0	0	0	0	0	0	0	0	0	0	0
ctb			0	0	0	0	0	1	0	0	0	0	0	0	0	0	0	0	0	0	0
ctuA			0	0	0	1	0	0	0	0	0	0	0	0	0	0	0	0	0	0	0
cydA			0	0	0	0	1	0	0	0	0	0	0	1	0	0	0	0	0	0	0
cydB			0	0	0	0	1	0	0	0	0	0	0	1	0	0	0	0	0	0	0
dcuA			0	0	0	0	0	0	0	0	0	0	0	1	0	0	1	0	0	0	0
dcuB			0	0	0	0	0	0	0	0	0	0	0	1	0	0	0	0	0	0	0
dnaB			0	0	0	0	0	0	1	0	0	0	0	0	0	0	0	0	0	0	0
dnaE			0	0	0	1	0	0	0	0	0	0	0	0	0	0	0	0	0	0	0
dnaJ			0	0	0	0	1	0	0	1	0	0	0	0	0	0	0	0	0	0	0
dnaK			0	0	1	0	0	0	0	0	0	0	0	0	0	0	0	0	0	0	0
dsbA			0	0	0	0	0	0	0	0	0	0	0	1	0	0	0	0	0	0	0
dutU			0	0	0	0	0	0	0	0	1	0	0	0	0	0	0	0	0	0	0
exbB1			0	0	0	1	0	0	0	0	0	0	0	0	0	0	0	0	0	0	0
exbB2			0	0	0	1	0	0	0	0	0	0	0	0	0	0	0	0	0	0	0
exbD1			0	0	0	1	0	0	0	0	0	0	0	0	0	0	0	0	0	0	0
exbD2			0	0	0	1	1	0	0	0	0	0	0	0	0	0	0	0	0	0	0
fabF			0	0	0	0	0	0	0	0	0	0	0	1	0	0	0	0	0	0	0
fbp			0	0	0	0	0	0	0	0	0	0	0	1	0	0	0	0	0	0	0
fdxB			0	0	0	0	0	0	0	0	0	0	0	1	0	0	0	0	0	0	0
feoB			0	0	0	1	0	0	0	0	0	0	0	0	0	0	0	0	0	0	0
flaA			0	0	0	1	0	0	0	0	1	0	0	0	0	0	0	0	0	0	1
flaB			0	0	0	0	0	0	0	0	1	0	0	0	1	0	0	0	0	0	1
flaC			0	0	0	0	0	0	0	0	1	0	0	0	0	0	0	0	0	0	0
flaD			0	0	0	0	1	0	0	0	1	0	0	1	0	0	0	0	0	0	0
flaDã			0	0	0	0	0	0	0	0	1	0	0	0	0	0	0	0	0	0	0
flaG			0	0	0	0	0	0	0	0	1	0	0	0	1	0	0	0	0	0	1
flaGS			0	0	0	0	0	0	0	0	1	0	0	0	0	0	0	0	0	0	0
fldA			0	0	0	1	0	0	0	0	0	0	0	1	0	0	0	0	0	0	0
flgB			0	0	0	0	0	0	0	0	1	0	0	0	1	0	0	0	0	0	0
flgBã			0	0	0	0	0	0	0	0	1	0	0	0	0	0	0	0	0	0	0
FlgD			0	0	0	0	1	0	0	0	1	0	0	0	1	0	0	0	0	0	0
FlgE			0	0	0	0	0	0	0	0	1	0	0	0	1	0	0	0	0	0	1
FlgE2			0	0	0	0	0	0	0	0	1	0	0	0	1	0	0	0	1	0	0
flgG			0	0	0	0	0	0	0	0	1	0	0	0	1	0	0	0	0	0	1
flgG2			0	0	0	0	0	0	0	0	1	0	0	1	1	0	1	0	0	0	1
flgH			0	0	0	0	0	0	0	0	1	0	0	0	1	0	1	0	0	0	1
flgI			0	0	0	0	1	0	0	0	1	0	0	0	1	0	0	0	0	0	1
flgJ			0	0	0	0	1	0	0	0	0	0	0	0	0	0	0	0	0	0	0
flgK			0	0	0	0	0	0	0	0	1	0	0	1	1	0	0	0	0	0	1
flgL			0	0	0	0	0	0	0	0	0	0	0	0	1	0	0	0	0	0	1
flgM			0	0	0	0	0	0	0	0	0	0	0	0	1	0	0	0	0	0	0
flgS			0	0	0	0	1	0	0	0	0	0	0	0	0	0	0	0	0	0	0
fliA			0	0	0	0	0	0	0	0	1	0	0	0	0	0	0	0	0	0	0
fliD			0	0	0	0	0	0	0	0	1	0	0	0	1	0	0	0	0	0	0
fliDU			0	0	0	0	0	0	0	0	1	0	0	0	0	0	0	0	0	0	0
fliK			0	0	0	0	1	0	0	0	0	0	0	0	0	0	0	0	0	0	0
fliP			0	0	0	1	0	0	0	0	0	0	0	0	0	0	0	0	0	0	0
fliS			0	0	0	0	0	0	0	0	1	0	0	0	0	0	0	0	0	0	0
fliSU			0	0	0	0	0	0	0	0	1	0	0	0	0	0	0	0	0	0	0
frdB			0	0	0	0	0	0	0	0	0	0	0	1	0	0	0	0	0	0	0
frdC			0	0	0	0	0	0	0	0	0	0	0	1	0	0	0	0	0	0	0
ftsK			0	0	0	0	0	0	0	0	1	0	0	0	0	0	0	0	0	0	0
fumC			0	0	0	0	0	0	0	0	0	0	0	1	0	0	0	0	0	0	0
fur			0	0	0	1	0	0	0	0	0	0	0	0	0	0	0	0	0	0	0
fusA			0	0	0	0	0	0	0	0	0	0	0	1	0	0	0	0	0	0	0
glnA			0	0	0	1	1	0	0	0	0	0	0	1	0	0	0	0	0	0	0
glpT			0	0	0	0	0	0	0	0	0	0	0	1	0	0	0	0	0	0	0
gltB			0	0	0	1	0	0	0	0	0	0	0	1	0	0	0	0	0	0	0
gltD			0	0	0	1	1	0	0	0	0	0	0	0	0	0	0	0	0	0	0
greA			0	0	0	0	0	0	0	1	0	0	0	0	0	0	0	0	0	0	0
groEL			0	1	1	0	0	0	0	1	0	0	0	0	0	0	0	0	0	0	0
groES			0	1	1	0	0	0	0	0	0	0	0	0	0	0	0	0	0	0	0
grpE			0	0	1	0	0	0	0	0	0	0	0	0	0	0	0	0	0	0	0
hemL			0	0	0	0	0	0	0	0	0	0	0	1	0	0	0	0	0	0	0
hipO			0	0	0	0	0	0	0	0	0	0	0	1	0	0	0	0	0	0	0
hisH1			0	0	0	0	1	0	0	0	0	0	0	0	0	0	0	0	0	0	0
hom			0	0	1	0	1	0	0	0	0	0	0	0	0	0	0	0	0	0	0
htpG			0	0	0	0	0	0	0	1	0	0	0	0	0	0	0	0	0	0	0
hydB			0	0	0	0	0	0	0	0	0	0	0	1	0	0	0	0	0	0	0
hydC			0	0	0	0	0	0	0	0	0	0	0	1	0	0	0	0	0	0	0
hypB			0	0	0	0	0	0	0	0	0	0	0	1	0	0	0	0	0	0	0
hypC			0	0	0	0	0	0	0	0	0	0	0	1	0	0	0	0	0	0	0
hypD			0	0	0	0	0	0	0	0	0	0	0	1	0	0	0	0	0	0	0
hypE			0	0	0	0	0	0	0	0	0	0	0	1	0	0	0	0	0	0	0
icd			0	0	0	0	0	0	0	0	0	0	0	1	0	0	0	0	0	0	0
katA			0	0	0	1	1	0	0	0	0	0	1	1	0	0	1	0	1	0	1
ktrA			0	0	0	0	1	0	0	0	0	0	0	0	0	0	0	0	0	0	0
lctP			0	0	0	0	0	0	0	0	0	0	0	1	0	0	0	0	0	0	0
leuA			0	0	0	0	1	0	0	0	0	0	0	0	0	0	0	0	0	0	0
leuB			0	0	0	0	1	0	0	0	0	0	0	0	0	0	0	0	0	0	0
leuC			0	0	0	0	1	0	0	0	0	0	0	0	0	0	0	0	0	0	0
luxS			0	0	0	0	0	0	0	1	0	0	0	0	0	0	0	0	0	0	0
maf6			0	0	0	0	1	0	0	0	0	0	0	0	0	0	0	0	0	0	0
maf7			0	0	0	0	1	0	0	0	0	0	0	0	0	0	0	0	0	0	0
mdh			0	0	0	0	0	0	0	0	0	0	0	1	0	0	0	0	0	0	0
metK			0	0	0	0	0	0	0	0	0	0	0	1	0	0	0	0	0	0	0
miaB			0	0	0	0	0	0	0	0	0	0	0	1	0	0	0	0	0	0	0
modA			0	0	0	0	0	0	0	0	0	0	0	0	0	0	0	1	0	0	0
modB			0	0	0	0	0	0	0	0	0	0	0	0	0	0	0	1	0	0	0
modC			0	0	0	0	0	0	0	0	0	0	0	0	0	0	0	1	0	0	0
neuB2			0	0	0	1	0	0	0	0	0	0	0	0	0	0	0	0	0	0	1
neuC2			0	0	0	0	0	0	0	0	0	0	0	0	0	0	0	0	0	0	1
nuoG			0	0	0	0	0	0	0	0	0	0	0	1	0	0	0	0	0	0	0
nuoI			0	0	0	0	0	0	0	0	0	0	0	1	0	0	0	0	0	0	0
nuoJ			0	0	0	0	0	0	0	0	0	0	0	1	0	0	0	0	0	0	0
nuoK			0	0	0	0	0	0	0	0	0	0	0	1	0	0	0	0	0	0	0
nuoL			0	0	0	0	0	0	0	0	0	0	0	1	0	0	0	0	0	0	0
nuoM			0	0	0	0	0	0	0	0	0	0	0	1	0	0	0	0	0	0	0
nusG			0	0	0	0	0	0	0	1	0	0	0	1	0	0	0	0	0	0	0
omp50			0	0	0	0	1	0	0	0	0	0	0	0	0	0	0	0	0	0	0
oorB			0	0	0	0	0	0	0	1	0	0	0	0	0	0	0	0	0	0	0
oorD			0	0	0	0	0	0	0	0	0	0	0	1	0	0	0	0	0	0	0
p19			0	0	0	1	1	0	0	1	0	0	0	0	0	0	0	0	0	0	0
panB			0	0	0	0	0	0	0	0	0	0	0	1	0	0	0	0	0	0	0
panC			0	0	0	0	0	0	0	0	0	0	0	1	0	0	0	0	0	0	0
panD			0	0	0	0	0	0	0	0	0	0	0	1	0	0	0	0	0	0	0
pckA			0	0	0	0	0	0	0	1	0	0	0	0	0	0	0	0	0	0	0
peb1b			0	0	0	0	0	0	0	0	0	0	0	1	0	0	0	0	0	0	0
peb1c			0	0	0	0	0	0	0	0	0	0	0	1	0	0	0	0	0	0	0
peb3			0	0	0	0	0	0	0	0	0	0	0	1	0	0	0	0	0	0	0
peb4			0	0	0	0	0	0	0	0	0	0	0	1	0	0	0	0	0	0	0
perR			0	0	0	0	0	0	0	0	0	0	1	0	0	0	0	0	0	0	0
pgsA			0	0	0	1	0	0	0	0	0	0	0	0	0	0	0	0	0	0	0
pheA			0	0	0	0	0	0	0	0	0	0	0	1	0	0	0	0	0	0	0
ppk			0	0	0	0	0	0	0	0	0	0	0	1	0	0	0	0	0	0	0
prfA			0	0	0	1	0	0	0	0	0	0	0	0	0	0	0	0	0	0	0
proS			0	0	0	0	0	0	0	1	0	0	0	0	0	0	0	0	0	0	0
prsA			0	0	0	0	0	0	0	1	0	0	0	0	0	0	0	0	0	0	0
pseB			0	0	0	0	1	0	0	0	0	0	0	0	0	0	0	0	0	0	1
pseC			0	0	0	0	1	0	0	0	0	0	0	0	0	0	0	0	0	0	1
pspA			0	0	0	0	0	0	0	0	0	0	0	1	0	0	0	0	0	0	0
pstA			0	0	0	0	0	0	0	0	0	0	0	1	0	1	0	0	0	0	0
pstB			0	0	0	0	0	0	0	0	0	0	0	1	0	1	0	0	0	0	0
pstC			0	0	0	0	0	0	0	0	0	0	0	1	0	1	0	0	0	0	0
pstS			0	0	0	0	0	0	0	0	0	0	0	1	0	1	0	0	0	0	0
ptmA			0	0	0	0	0	0	0	0	1	0	0	0	0	0	0	0	0	0	0
ptmB			0	0	0	0	0	0	0	0	1	0	0	0	0	0	0	0	0	0	0
purE			0	0	0	0	0	0	0	0	0	0	0	1	0	0	0	0	0	0	0
purH			0	0	0	0	0	0	0	0	0	0	0	0	0	0	1	0	0	0	0
putP			0	0	0	0	1	0	0	0	0	0	0	0	0	0	0	0	0	0	0
racR			0	0	0	0	0	0	0	0	0	0	0	1	0	0	0	0	0	0	0
rnhB			0	0	0	0	1	0	0	0	0	0	0	1	0	0	0	0	0	0	0
rpe			0	0	0	0	0	0	0	0	0	0	0	1	0	0	0	0	0	0	0
rplC			0	0	0	0	0	0	0	0	0	0	0	1	0	0	0	0	0	0	0
rplD			0	0	0	0	0	0	0	0	0	0	0	1	0	0	0	0	0	0	0
rplT			0	0	0	0	0	0	0	0	0	0	0	1	0	0	0	0	0	0	0
rplV			0	0	0	0	0	0	0	0	0	0	0	1	0	0	0	0	0	0	0
rplW			0	0	0	0	0	0	0	0	0	0	0	1	0	0	0	0	0	0	0
rpmA			0	0	0	0	0	0	0	0	0	0	0	1	0	0	0	0	0	0	0
rpmB			0	0	0	0	0	0	0	0	0	0	0	1	0	0	0	0	0	0	0
rpmG			0	0	0	0	0	0	0	0	0	0	0	1	0	0	0	0	0	0	0
rpmH			0	0	0	0	0	0	0	0	0	0	0	1	0	0	0	0	0	0	0
rpmI			0	0	0	0	0	0	0	0	0	0	0	1	0	0	0	0	0	0	0
rpoN			0	0	0	0	0	0	0	0	1	0	0	0	0	0	0	0	0	0	0
rpsA			0	0	0	0	0	0	0	0	0	0	0	1	0	0	0	0	0	0	0
rpsC			0	0	0	0	0	0	0	0	0	0	0	1	0	0	0	0	0	0	0
rpsF			0	0	0	0	0	0	0	0	0	0	0	1	0	0	0	0	0	0	0
rpsJ			0	0	0	0	0	0	0	0	0	0	0	1	0	0	0	0	0	0	0
rpsM			0	0	0	0	0	0	0	0	0	0	0	1	0	0	0	0	0	0	0
rpsO			0	0	0	0	0	0	0	0	0	0	0	1	0	0	0	0	0	0	0
rpsS			0	0	0	0	0	0	0	0	0	0	0	1	0	0	0	0	0	0	0
rrc			0	0	0	1	1	0	0	1	0	0	0	0	0	0	0	0	0	0	0
sdhA(mfrA)			0	0	0	0	0	0	0	0	0	0	0	1	0	0	0	0	0	0	0
sdhB(mfrB)			0	0	0	0	0	0	0	0	0	0	0	1	0	0	1	0	0	0	0
sdhC(mfrE)			0	0	0	0	0	0	0	0	0	0	0	1	0	0	0	0	0	0	0
serS			0	0	0	0	0	0	0	0	0	0	0	1	0	0	0	0	0	0	0
sodB			0	0	0	0	0	0	0	1	0	0	0	0	0	0	0	0	0	0	0
ssb			0	0	0	0	0	0	0	0	0	0	0	1	0	0	0	0	0	0	0
sucC			0	0	0	0	0	0	0	0	0	0	0	1	0	0	0	0	0	0	0
sucD			0	0	0	0	0	0	0	0	0	0	0	1	0	0	0	0	0	0	0
surE			0	0	0	0	0	0	0	0	0	0	0	1	0	0	0	0	0	0	0
thiH			0	0	0	0	0	0	0	0	0	0	0	1	0	0	0	0	0	0	0
tkt			0	0	0	0	0	0	0	0	0	0	0	1	0	0	0	0	0	0	0
tonB1			0	0	0	1	0	0	0	0	0	0	0	0	0	0	0	0	0	0	0
tonB2			0	0	0	1	0	0	0	0	0	0	0	0	0	0	0	0	0	0	0
tonB3			0	0	0	1	0	0	0	0	0	0	0	0	0	0	0	0	0	0	0
trmB			0	0	0	0	1	0	0	0	0	0	0	0	0	0	0	0	0	0	0
trpD			0	0	0	0	1	0	0	0	0	0	0	0	0	0	0	0	0	0	0
trpE			0	0	0	0	1	0	0	0	0	0	0	0	0	0	0	0	0	0	0
trxB			0	0	0	1	1	0	0	0	0	0	0	1	0	0	0	0	0	0	0
tuf			0	0	0	0	0	0	0	0	0	0	0	1	0	0	0	0	0	0	0
tupA			0	0	0	0	0	0	0	0	0	0	0	0	0	0	0	1	0	0	0
tupB			0	0	0	0	0	0	0	0	0	0	0	0	0	0	0	1	0	0	0
tupC			0	0	0	0	0	0	0	0	0	0	0	0	0	0	0	1	0	0	0
ung			0	0	0	0	0	0	0	0	0	0	0	1	0	0	0	0	0	0	0
upp			0	0	0	0	0	0	0	0	0	0	0	1	0	0	0	0	0	0	0
uxaA			0	0	0	0	0	0	0	0	0	0	0	1	0	0	0	0	0	0	0
cj1227c			0	0	0	0	0	0	0	0	0	1	0	0	0	0	0	0	0	0	0
hspR			0	0	0	0	0	0	0	0	0	0	1	0	0	0	0	0	0	0	0
